# Supplementary material for: Association of Preoperative Serum Carcinoembryonic Antigen and Gastric Cancer Recurrence: A Large Cohort Study
Source: J Cancer. 2021 Jan 1;12(2):397–403. doi: 10.7150/jca.47899 (PMC7738990; doi:10.7150/jca.47899)
Supplement: Supplementary file 2 — Supplementary table S1. [file jcav12p0397s2.xlsx]

## Sheet: gene expression correlation
Correlated Gene	Cytoband	Spearman's Correlation	p-Value	q-Value
CEACAM6	19q13.2	0.794922	1.16e-91	2.35e-87
ATP10B	5q34	0.592839	9.64e-41	9.75e-37
PHGR1	15q15.1	0.586551	1.02e-39	6.87e-36
CDH17	8q22.1	0.585492	1.51e-39	7.63e-36
CDX1	5q32	0.571415	2.42e-37	9.8e-34
GUCY2C	12p12.3	0.550754	2.73e-34	9.19e-31
MYO7B	2q14.3	0.547023	9.21e-34	2.66e-30
MUC13	3q21.2	0.53229	9.73e-32	2.46e-28
RNF186	1p36.13	0.526031	6.58e-31	1.48e-27
GPA33	1q24.1	0.522728	1.78e-30	3.59e-27
SLC6A7	5q32	0.521075	2.91e-30	5.34e-27
MEP1A	6p12.3	0.515948	1.32e-29	2.22e-26
TFF3	21q22.3	0.508824	1.03e-28	1.6e-25
MUC2	11p15.5	0.503673	4.43e-28	6.41e-25
ATOH1	4q22.2	0.500973	9.43e-28	1.27e-24
KRT20	17q21.2	0.496949	2.87e-27	3.62e-24
CEACAM1	19q13.2	0.491769	1.17e-26	1.4e-23
APOBEC1	12p13.31	0.488464	2.85e-26	3.2e-23
CEACAM7	19q13.2	0.485297	6.61e-26	7.04e-23
SLC17A4	6p22.2	0.484485	8.19e-26	8.28e-23
COL17A1	10q25.1	0.470262	3.19e-24	3.07e-21
B3GALT5	21q22.2	0.470002	3.4e-24	3.13e-21
43893	5q23.2	0.469053	4.32e-24	3.8e-21
ATP2C2	16q24.1	0.467032	7.15e-24	6.02e-21
DUOX2	15q21.1	0.466734	7.7e-24	6.23e-21
CDX2	13q12.2	0.466577	8.01e-24	6.23e-21
ANKRD40CL	17q21.33	0.462373	2.26e-23	1.69e-20
GCNT3	15q22.2	0.458987	5.15e-23	3.72e-20
JPH1	8q21.11	0.458845	5.33e-23	3.72e-20
MALL	2q13	0.454632	1.47e-22	9.91e-20
TPD52	8q21.13	0.453542	1.91e-22	1.24e-19
GALNT5	2q24.1	0.453363	1.99e-22	1.26e-19
CLRN3	10q26.2	0.451294	3.25e-22	1.99e-19
GDA	9q21.13	0.450067	4.34e-22	2.58e-19
VNN1	6q23.2	0.449575	4.87e-22	2.81e-19
MOGAT3	7q22.1	0.449431	5.03e-22	2.83e-19
LGALS4	19q13.2	0.446903	9.09e-22	4.97e-19
LINC01559	12p13.1	0.445971	1.13e-21	6.01e-19
FABP2	4q26	0.445456	1.27e-21	6.6e-19
FFAR4	10q23.33	0.445013	1.41e-21	7.13e-19
OTULINL	5p15.2	0.443593	1.96e-21	9.65e-19
TM4SF20	2q36.3	0.440865	3.66e-21	1.73e-18
GUCA2A	1p34.2	0.44085	3.67e-21	1.73e-18
POF1B	Xq21.1	0.440133	4.32e-21	1.99e-18
SLC6A20	3p21.31	0.440001	4.45e-21	2e-18
DUOXA2	15q21.1	0.439266	5.26e-21	2.31e-18
MUC12	7q22.1	0.438751	5.91e-21	2.54e-18
TLDC2	20q11.23	0.43796	7.07e-21	2.98e-18
NOX1	Xq22.1	0.437858	7.24e-21	2.99e-18
SCNN1A	12p13.31	0.436841	9.11e-21	3.68e-18
FABP1	2p11.2	0.434977	1.38e-20	5.49e-18
KLK1	19q13.33	0.433239	2.04e-20	7.93e-18
HHLA2	3q13.13	0.432353	2.48e-20	9.47e-18
NOS2	17q11.2	0.431587	2.94e-20	1.1e-17
GALNT8	12p13.32	0.431428	3.05e-20	1.12e-17
FAM83E	19q13.33	0.430107	4.08e-20	1.47e-17
BTNL3	5q35.3	0.428283	6.09e-20	2.16e-17
LINC00114	21q22.2	0.424542	1.37e-19	4.79e-17
IL22RA1	1p36.11	0.422152	2.3e-19	7.88e-17
ARHGAP32	11q24.3	0.420359	3.37e-19	1.13e-16
TRIM40	6p22.1	0.420322	3.4e-19	1.13e-16
MISP	19p13.3	0.4194	4.14e-19	1.35e-16
CEACAM18	19q13.41	0.415592	9.24e-19	2.97e-16
KIF16B	20p12.1	0.415337	9.75e-19	3.08e-16
ADGRF4	6p12.3	0.41525	9.93e-19	3.09e-16
CYP4F3	19p13.12	0.414684	1.12e-18	3.43e-16
WNK4	17q21.2	0.414224	1.23e-18	3.71e-16
PPP1R14D	15q15.1	0.41388	1.32e-18	3.92e-16
MUC20	3q29	0.413831	1.34e-18	3.92e-16
LMO7	13q22.2	0.413149	1.54e-18	4.45e-16
RETNLB	3q13.13	0.408588	3.95e-18	1.13e-15
ANO9	11p15.5	0.406614	5.91e-18	1.66e-15
FAR2	12p11.22	0.404795	8.55e-18	2.35e-15
MYO1A	12q13.3	0.404758	8.62e-18	2.35e-15
LRATD1	2p24.3	0.402638	1.32e-17	3.56e-15
SPACA4	19q13.33	0.402209	1.44e-17	3.83e-15
MXD1	2p13.3	0.401451	1.68e-17	4.4e-15
OVOL1	11q13.1	0.400257	2.13e-17	5.47e-15
MUC17	7q22.1	0.400234	2.14e-17	5.47e-15
C10ORF99	10q23.1	0.399837	2.31e-17	5.85e-15
VIPR1	3p22.1	0.398741	2.87e-17	7.18e-15
TNFRSF11B	8q24.12	0.397816	3.45e-17	8.52e-15
A1CF	10q11.23	0.397712	3.52e-17	8.59e-15
AOC1	7q36.1	0.39694	4.1e-17	9.88e-15
LRRC19	9p21.2	0.396509	4.47e-17	1.06e-14
LRRC66	4q12	0.393241	8.47e-17	1.99e-14
ANKS4B	16p12.2	0.392499	9.78e-17	2.27e-14
SPINK4	9p13.3	0.392418	9.94e-17	2.28e-14
CALML4	15q23	0.392188	1.04e-16	2.36e-14
SI	3q26.1	0.391115	1.28e-16	2.87e-14
ARHGAP27	17q21.31	0.391069	1.29e-16	2.87e-14
NR1I2	3q13.33	0.390662	1.4e-16	3.07e-14
SHD	19p13.3	0.388841	1.98e-16	4.31e-14
HNF4G	8q21.13	0.386222	3.27e-16	7.03e-14
ISX	22q12.3	0.385666	3.63e-16	7.65e-14
CYP4F12	19p13.12	0.385666	3.63e-16	7.65e-14
FUT3	19p13.3	0.385089	4.05e-16	8.44e-14
NWD2	4p14	0.384358	4.65e-16	9.59e-14
MICALCL	11p15.3	0.38406	4.92e-16	1e-13
GSKIP	14q32.2	0.383714	5.25e-16	1.06e-13
SLC26A3	7q22.3-q31.1	0.383512	5.45e-16	1.09e-13
B3GNT8	19q13.2	0.383176	5.81e-16	1.15e-13
CEBPG	19q13.11	0.383081	5.91e-16	1.16e-13
SOWAHC	2q13	0.382092	7.12e-16	1.38e-13
LGALS3	14q22.3	0.381156	8.48e-16	1.63e-13
DSC2	18q12.1	0.380703	9.22e-16	1.76e-13
KRTAP5-5	11p15.5	0.380291	9.96e-16	1.88e-13
TSPAN8	12q21.1	0.377687	1.61e-15	3.02e-13
FUT6	19p13.3	0.377195	1.77e-15	3.28e-13
REG4	1p12	0.376898	1.87e-15	3.43e-13
XDH	2p23.1	0.374222	3.05e-15	5.55e-13
RAPGEFL1	17q21.1	0.373802	3.29e-15	5.94e-13
PSEN1	14q24.2	0.373462	3.5e-15	6.26e-13
CCL15-CCL14	17q12	0.372889	3.88e-15	6.86e-13
DSG4	18q12.1	0.372869	3.9e-15	6.86e-13
KLF5	13q22.1	0.372744	3.99e-15	6.95e-13
CCL15	17q12	0.372198	4.4e-15	7.61e-13
CIDEC	3p25.3	0.37203	4.54e-15	7.78e-13
SPIRE2	16q24.3	0.371467	5.02e-15	8.54e-13
EDN3	20q13.32	0.371216	5.26e-15	8.86e-13
AGR3	7p21.1	0.370743	5.72e-15	9.57e-13
DPP4	2q24.2	0.370473	6.01e-15	9.96e-13
ALPI	2q37.1	0.368041	9.29e-15	1.53e-12
ACE2	Xp22.2	0.367409	1.04e-14	1.7e-12
HKDC1	10q22.1	0.365837	1.37e-14	2.22e-12
TCN1	11q12.1	0.365004	1.59e-14	2.56e-12
NCR3LG1	11p15.1	0.364779	1.66e-14	2.64e-12
SZRD1	1p36.13	-0.364263	1.82e-14	2.87e-12
SCIN	7p21.3	0.363766	1.98e-14	3.11e-12
LRRC31	3q26.2	0.363695	2.01e-14	3.12e-12
GJB4	1p34.3	0.363506	2.07e-14	3.2e-12
CEACAM8	19q13.2	0.362712	2.38e-14	3.65e-12
PRSS3	9p13.3	0.362318	2.55e-14	3.88e-12
TUBAL3	10p15.1	0.361843	2.78e-14	4.19e-12
LINC02418	12q24.33	0.360843	3.3e-14	4.95e-12
IYD	6q25.1	0.360798	3.33e-14	4.95e-12
SNAP47	1q42.13	-0.360742	3.36e-14	4.96e-12
TMEM253	14q11.2	0.360685	3.4e-14	4.98e-12
KCNK6	19q13.2	0.360621	3.43e-14	5e-12
CDHR2	5q35.2	0.359737	4e-14	5.78e-12
UGT1A8	2q37.1	0.359682	4.04e-14	5.8e-12
CYP2J2	1p32.1	0.359332	4.29e-14	6.08e-12
FCGBP	19q13.2	0.359327	4.3e-14	6.08e-12
CDHR5	11p15.5	0.359111	4.46e-14	6.27e-12
TRIM15	6p22.1	0.358994	4.55e-14	6.35e-12
SSUH2	3p25.3	0.358854	4.66e-14	6.46e-12
PDZD3	11q23.3	0.358796	4.71e-14	6.48e-12
PERP	6q23.3	0.358694	4.79e-14	6.55e-12
PI3	20q13.12	0.356983	6.44e-14	8.74e-12
ENTPD8	9q34.3	0.356337	7.19e-14	9.7e-12
PRLR	5p13.2	0.35629	7.25e-14	9.71e-12
CADPS	3p14.2	0.355756	7.94e-14	1.06e-11
CD164	6q21	0.355284	8.61e-14	1.14e-11
MGAT4A	2q11.2	0.354482	9.87e-14	1.3e-11
SYTL2	11q14.1	0.354069	1.06e-13	1.38e-11
HEPH	Xq12	0.353222	1.22e-13	1.58e-11
PLA2G4F	15q15.1	0.353099	1.25e-13	1.61e-11
ACSS2	20q11.22	0.352767	1.32e-13	1.69e-11
RALA	7p14.1	0.352081	1.48e-13	1.89e-11
RIPK3	14q12	0.351606	1.61e-13	2.03e-11
MUC4	3q29	0.351578	1.61e-13	2.03e-11
SLC41A1	1q32.1	-0.351455	1.65e-13	2.06e-11
NAT2	8p22	0.350774	1.85e-13	2.29e-11
SYTL5	Xp11.4	0.350497	1.94e-13	2.39e-11
MTMR11	1q21.2	0.350163	2.05e-13	2.51e-11
USH1C	11p15.1	0.348533	2.69e-13	3.27e-11
NDFIP2	13q31.1	0.348511	2.7e-13	3.27e-11
MGAM2	7q34	0.347839	3.02e-13	3.63e-11
CLDN7	17p13.1	0.347612	3.13e-13	3.75e-11
IL27RA	19p13.12	-0.346392	3.83e-13	4.56e-11
MACC1	7p21.1	0.345899	4.16e-13	4.92e-11
SLC22A18AS	11p15.4	0.345354	4.55e-13	5.35e-11
GFPT1	2p13.3	0.345309	4.58e-13	5.36e-11
MCTP2	15q26.2	0.345218	4.65e-13	5.41e-11
GDPD2	Xq13.1	0.34511	4.74e-13	5.48e-11
LYPD8	1q44	0.344866	4.93e-13	5.67e-11
MYH14	19q13.33	0.34441	5.32e-13	6.07e-11
BDKRB2	14q32.2	0.344298	5.41e-13	6.15e-11
KLK12	19q13.41	0.343945	5.74e-13	6.48e-11
LOC100130093	1q42.13	-0.343438	6.23e-13	7e-11
CLIC5	6p21.1	0.34315	6.53e-13	7.3e-11
SLC51B	15q22.31	0.342931	6.77e-13	7.53e-11
SLC10A5	8q21.13	0.342767	6.96e-13	7.69e-11
RFX5	1q21.3	-0.342689	7.05e-13	7.74e-11
CORO2A	9q22.33	0.342547	7.21e-13	7.88e-11
CDA	1p36.12	0.342204	7.62e-13	8.29e-11
KRT12	17q21.2	0.341582	8.44e-13	9.13e-11
SULT2B1	19q13.33	0.341026	9.23e-13	9.93e-11
CAPN9	1q42.2	0.340806	9.57e-13	1.02e-10
EPCAM	2p21	0.340692	9.75e-13	1.04e-10
MYOM3	1p36.11	0.340651	9.81e-13	1.04e-10
DHRS9	2q31.1	0.340149	1.06e-12	1.12e-10
SDCBP2	20p13	0.339101	1.26e-12	1.32e-10
CYB5D2	17p13.2	-0.33903	1.27e-12	1.33e-10
LRRIQ4	3q26.2	0.338234	1.45e-12	1.5e-10
CKMT1A	15q15.3	0.33801	1.5e-12	1.55e-10
RNF166	16q24.2-q24.3	-0.337906	1.53e-12	1.57e-10
CELP	9q34.13	0.336858	1.81e-12	1.84e-10
DNMBP-AS1	10q24.2	0.336238	1.99e-12	2.03e-10
CLDN4	7q11.23	0.336113	2.03e-12	2.06e-10
CYP2B6	19q13.2	0.335343	2.3e-12	2.31e-10
CKMT1B	15q15.3	0.33509	2.39e-12	2.4e-10
CDS1	4q21.23	0.334801	2.51e-12	2.5e-10
CLDN3	7q11.23	0.334634	2.57e-12	2.55e-10
CHST5	16q23.1	0.333764	2.95e-12	2.91e-10
FER1L6	8q24.13	0.332976	3.34e-12	3.28e-10
PPP1R1B	17q12	0.332455	3.63e-12	3.55e-10
DSG2	18q12.1	0.332349	3.69e-12	3.59e-10
RBP4	10q23.33	0.33193	3.94e-12	3.81e-10
FAM3D	3p14.2	0.331081	4.5e-12	4.34e-10
PLD1	3q26.31	0.330972	4.58e-12	4.39e-10
GK	Xp21.2	0.330911	4.62e-12	4.41e-10
PRR15	7p14.3	0.330864	4.66e-12	4.42e-10
TINAG	6p12.1	0.330683	4.79e-12	4.53e-10
SERPINB5	18q21.33	0.330226	5.15e-12	4.83e-10
HNF4A	20q13.12	0.330213	5.16e-12	4.83e-10
CCRL2	3p21.31	0.32982	5.48e-12	5.11e-10
PLA2G2F	1p36.12	0.329384	5.87e-12	5.44e-10
C4BPB	1q32.1	0.329038	6.19e-12	5.72e-10
TSPAN1	1p34.1	0.327618	7.72e-12	7.09e-10
TRIM31	6p22.1	0.327356	8.03e-12	7.35e-10
STX19	3q11.2	0.327318	8.08e-12	7.36e-10
KCNJ3	2q24.1	0.327255	8.16e-12	7.4e-10
ANXA13	8q24.13	0.327208	8.22e-12	7.42e-10
TCP10L2	6q27	0.327084	8.38e-12	7.53e-10
PLA2G12B	10q22.1	0.326966	8.53e-12	7.64e-10
ARHGEF10L	1p36.13	0.326226	9.56e-12	8.52e-10
EVX1	7p15.2	0.325502	1.07e-11	9.48e-10
PTK6	20q13.33	0.325341	1.1e-11	9.63e-10
GLCE	15q23	0.325339	1.1e-11	9.63e-10
MAP7	6q23.3	0.32514	1.13e-11	9.89e-10
GPR37L1	1q32.1	0.325003	1.15e-11	1.01e-09
ABHD17C	15q25.1	0.324454	1.25e-11	1.09e-09
BCL10	1p22.3	0.324261	1.29e-11	1.12e-09
TEX45	19p13.2	0.323564	1.44e-11	1.24e-09
CASP5	11q22.3	0.322874	1.6e-11	1.37e-09
KDM7A-DT	7q34	0.322745	1.63e-11	1.39e-09
SH3BGRL2	6q14.1	0.321623	1.93e-11	1.64e-09
NEUROG3	10q22.1	0.321284	2.03e-11	1.72e-09
TLX1	10q24.31	0.321097	2.09e-11	1.76e-09
HEPACAM2	7q21.2	0.321072	2.1e-11	1.76e-09
R3HDML	20q13.12	0.321049	2.1e-11	1.76e-09
HTR1D	1p36.12	0.321027	2.11e-11	1.76e-09
USP53	4q26	0.320872	2.16e-11	1.79e-09
WDR91	7q33	-0.319832	2.53e-11	2.08e-09
JADE1	4q28.2	-0.319803	2.54e-11	2.08e-09
CDC42EP5	19q13.42	0.319801	2.54e-11	2.08e-09
OAZ2	15q22.31	-0.319436	2.68e-11	2.19e-09
PHACTR3	20q13.32-q13.33	0.319325	2.73e-11	2.21e-09
ZNF57	19p13.3	0.318882	2.91e-11	2.35e-09
ADGRG7	3q12.2	0.318869	2.92e-11	2.35e-09
SLC35D3	6q23.3	0.318854	2.92e-11	2.35e-09
PRR15L	17q21.32	0.318221	3.21e-11	2.57e-09
TMC7	16p12.3	0.31817	3.24e-11	2.58e-09
EFNB2	13q33.3	0.318033	3.31e-11	2.62e-09
NINJ1	9q22.31	-0.317402	3.63e-11	2.87e-09
TMEM45B	11q24.3	0.317219	3.73e-11	2.94e-09
ACHE	7q22.1	0.316185	4.35e-11	3.41e-09
TTC39B	9p22.3	0.316113	4.4e-11	3.43e-09
SLC3A1	2p21	0.315726	4.66e-11	3.62e-09
OVGP1	1p13.2	0.315528	4.79e-11	3.72e-09
UCA1	19p13.12	0.315224	5.02e-11	3.87e-09
NOL4L	20q11.21	0.315131	5.08e-11	3.91e-09
EFNA2	19p13.3	0.314109	5.91e-11	4.53e-09
C5ORF63	5q23.2	0.313999	6.01e-11	4.57e-09
PLEKHH1	14q24.1	0.313992	6.01e-11	4.57e-09
FMO5	1q21.1	0.313971	6.03e-11	4.57e-09
MYO1B	2q32.3	0.31365	6.32e-11	4.77e-09
HDHD3	9q32	0.313226	6.73e-11	5.05e-09
ARL4A	7p21.3	0.313206	6.75e-11	5.05e-09
POMGNT1	1p34.1	-0.313094	6.86e-11	5.12e-09
DOP1B	21q22.12	0.313058	6.89e-11	5.13e-09
CYP4F2	19p13.12	0.312924	7.03e-11	5.21e-09
NEURL1	10q24.33	0.311577	8.56e-11	6.32e-09
KCTD2	17q25.1	-0.311022	9.28e-11	6.82e-09
AKR1C4	10p15.1	0.310407	1.01e-10	7.43e-09
NBPF7	1p12	0.310357	1.02e-10	7.46e-09
PRSS8	16p11.2	0.30985	1.1e-10	8e-09
C4BPA	1q32.2	0.309803	1.11e-10	8.03e-09
UGT2B15	4q13.2	0.309553	1.15e-10	8.29e-09
FRMD1	6q27	0.308939	1.25e-10	9.03e-09
GPRC5B	16p12.3	-0.308653	1.31e-10	9.38e-09
TMEM150B	19q13.42	0.30855	1.33e-10	9.48e-09
SLC7A9	19q13.11	0.308401	1.36e-10	9.65e-09
GAA	17q25.3	-0.308302	1.37e-10	9.76e-09
KDM7A	7q34	0.308071	1.42e-10	1.01e-08
SEC22C	3p22.1	-0.308039	1.43e-10	1.01e-08
TRPM6	9q21.13	0.307682	1.5e-10	1.06e-08
CCNJL	5q33.3	0.30743	1.56e-10	1.09e-08
TLX1NB	10q24.31	0.307368	1.57e-10	1.1e-08
FEZF1	7q31.32	0.30689	1.68e-10	1.17e-08
SLC5A1	22q12.3	0.306776	1.71e-10	1.19e-08
HPGD	4q34.1	0.306561	1.76e-10	1.22e-08
LACTB2	8q13.3	0.305735	1.99e-10	1.37e-08
PLEKHG6	12p13.31	0.305471	2.06e-10	1.41e-08
ARL5B	10p12.31	0.305188	2.15e-10	1.47e-08
ICA1	7p21.3	0.304754	2.28e-10	1.55e-08
ZNF711	Xq21.1	0.304593	2.33e-10	1.58e-08
ETS2	21q22.2	0.304467	2.38e-10	1.61e-08
ZNF174	16p13.3	-0.304199	2.47e-10	1.66e-08
HSD17B12	11p11.2	0.303956	2.56e-10	1.72e-08
TMPRSS4	11q23.3	0.303879	2.58e-10	1.73e-08
SLC35E3	12q15	-0.303784	2.62e-10	1.75e-08
TMEM117	12q12	0.30323	2.83e-10	1.88e-08
VAV3	1p13.3	0.303029	2.91e-10	1.93e-08
EPB41L4B	9q31.3	0.302868	2.98e-10	1.97e-08
RNF215	22q12.2	-0.302819	3e-10	1.98e-08
NHSL1	6q24.1	0.302412	3.18e-10	2.09e-08
HRH1	3p25.3	0.302284	3.23e-10	2.12e-08
GRIN2D	19q13.33	0.301632	3.54e-10	2.31e-08
P2RY2	11q13.4	0.301512	3.6e-10	2.34e-08
CFTR	7q31.2	0.301412	3.66e-10	2.37e-08
CA11	19q13.33	-0.301028	3.86e-10	2.49e-08
ZNF319	16q21	-0.30101	3.87e-10	2.49e-08
RILPL2	12q24.31	-0.300564	4.12e-10	2.64e-08
FAM131A	3q27.1	-0.300442	4.19e-10	2.68e-08
TM4SF4	3q25.1	0.300321	4.26e-10	2.72e-08
LRRC75A	17p11.2	0.299973	4.47e-10	2.84e-08
JUP	17q21.2	0.299934	4.49e-10	2.84e-08
PAPSS2	10q23.2-q23.31	0.299928	4.5e-10	2.84e-08
FBXO34	14q22.3	0.299479	4.79e-10	3.02e-08
APOBEC3H	22q13.1	-0.299049	5.08e-10	3.19e-08
EREG	4q13.3	0.299032	5.09e-10	3.19e-08
PNPLA1	6p21.31	0.298876	5.21e-10	3.25e-08
COL28A1	7p21.3	0.298111	5.79e-10	3.6e-08
FGB	4q31.3	0.298012	5.87e-10	3.64e-08
CLU	8p21.1	-0.29788	5.98e-10	3.7e-08
AMMECR1	Xq23	0.297425	6.36e-10	3.92e-08
VIL1	2q35	0.297215	6.55e-10	4.03e-08
NXPE1	11q23.2	0.297076	6.68e-10	4.08e-08
HABP4	9q22.32	-0.297072	6.68e-10	4.08e-08
APPL2	12q23.3	0.296605	7.12e-10	4.34e-08
SLC22A18	11p15.4	0.296486	7.24e-10	4.4e-08
COG3	13q14.13	0.296361	7.37e-10	4.46e-08
BTNL8	5q35.3	0.296311	7.42e-10	4.48e-08
MAB21L3	1p13.1	0.295968	7.77e-10	4.68e-08
AMZ2	17q24.2	-0.295716	8.05e-10	4.83e-08
NIPAL1	4p12	0.295619	8.16e-10	4.88e-08
NEK3	13q14.3	0.295175	8.67e-10	5.17e-08
PLEKHO1	1q21.2	-0.294954	8.93e-10	5.31e-08
PDZK1	1q21.1	0.294874	9.03e-10	5.36e-08
TAS2R38	7q34	0.293962	1.02e-09	6.05e-08
B3GNT3	19p13.11	0.293882	1.03e-09	6.1e-08
KRT23	17q21.2	0.293859	1.04e-09	6.1e-08
TRIB1	8q24.13	0.293792	1.05e-09	6.14e-08
BNIP5	6p21.31	0.293712	1.06e-09	6.19e-08
IFNLR1	1p36.11	0.293642	1.07e-09	6.23e-08
YWHAZ	8q22.3	0.293558	1.08e-09	6.28e-08
STK24	13q32.2	0.293392	1.11e-09	6.4e-08
C15ORF48	15q21.1	0.293332	1.11e-09	6.44e-08
SDC3	1p35.2	-0.292719	1.21e-09	6.98e-08
MYB	6q23.3	0.292628	1.23e-09	7.04e-08
IL17RE	3p25.3	0.292514	1.24e-09	7.13e-08
PRCP	11q14.1	-0.292441	1.26e-09	7.18e-08
LINC00482	17q25.3	0.292366	1.27e-09	7.24e-08
ABRACL	6q24.1	0.292002	1.33e-09	7.58e-08
ABHD11-AS1	7q11.23	0.291905	1.35e-09	7.66e-08
ZDHHC3	3p21.31	0.291769	1.38e-09	7.78e-08
SEMA6A	5q23.1	0.291725	1.38e-09	7.8e-08
KLHL22	22q11.21	-0.291562	1.42e-09	7.95e-08
PTPN3	9q31.3	0.291517	1.42e-09	7.98e-08
TRIM2	4q31.3	0.291469	1.43e-09	8.01e-08
LINC02085	3q12.3	0.29138	1.45e-09	8.08e-08
MYO6	6q14.1	0.29127	1.47e-09	8.18e-08
NEIL2	8p23.1	-0.291217	1.48e-09	8.22e-08
GRAMD2A	15q23	0.290967	1.53e-09	8.48e-08
ACOT11	1p32.3	0.290898	1.55e-09	8.53e-08
SOWAHB	4q21.1	0.290605	1.61e-09	8.85e-08
SEMG1	20q13.12	0.290381	1.66e-09	9.1e-08
TCP10	6q27	0.290154	1.71e-09	9.35e-08
ZNF205-AS1	16p13.3	-0.289715	1.81e-09	9.89e-08
PRELID2	5q32	0.289369	1.9e-09	1.03e-07
PPP4R1L	20q13.32	0.289336	1.91e-09	1.04e-07
SALL4	20q13.2	0.289107	1.97e-09	1.06e-07
TGM3	20p13	0.289106	1.97e-09	1.06e-07
ETV5	3q27.2	-0.289098	1.97e-09	1.06e-07
MAPK6	15q21.2	0.289064	1.98e-09	1.06e-07
F3	1p21.3	0.288826	2.04e-09	1.09e-07
PDCD1	2q37.3	-0.288759	2.06e-09	1.1e-07
UGT2B7	4q13.2	0.288583	2.11e-09	1.12e-07
PKIB	6q22.31	0.288278	2.2e-09	1.17e-07
SLC1A1	9p24.2	0.288134	2.24e-09	1.19e-07
TBX10	11q13.2	0.287797	2.34e-09	1.24e-07
OPRL1	20q13.33	-0.287757	2.36e-09	1.24e-07
USP54	10q22.2	0.28748	2.44e-09	1.28e-07
DAPK2	15q22.31	0.287396	2.47e-09	1.3e-07
KCNK10	14q31.3	0.287329	2.49e-09	1.3e-07
MYCL	1p34.2	0.287251	2.52e-09	1.31e-07
TMEM229A	7q31.32	0.287039	2.59e-09	1.35e-07
ZNF512B	20q13.33	-0.286997	2.61e-09	1.35e-07
CNGA1	4p12	0.286856	2.66e-09	1.37e-07
TOX3	16q12.1	0.286548	2.77e-09	1.43e-07
SHH	7q36.3	0.286534	2.77e-09	1.43e-07
PLA2R1	2q24.2	0.286452	2.8e-09	1.44e-07
CUEDC2	10q24.32	-0.286294	2.86e-09	1.46e-07
ZNF823	19p13.2	0.286244	2.88e-09	1.47e-07
IL36RN	2q14.1	0.286206	2.89e-09	1.47e-07
HOXA13	7p15.2	0.285951	2.99e-09	1.52e-07
PRR5L	11p13-p12	0.28591	3.01e-09	1.53e-07
TRABD2A	2p11.2	0.285798	3.05e-09	1.54e-07
DPH1	17p13.3	-0.285764	3.07e-09	1.55e-07
PARP4	13q12.12	0.285753	3.07e-09	1.55e-07
RNF43	17q22	0.285417	3.21e-09	1.61e-07
DGCR6L	22q11.21	-0.285362	3.23e-09	1.62e-07
FFAR2	19q13.12	0.285108	3.34e-09	1.67e-07
ABCC13	21q11.2	0.284828	3.47e-09	1.73e-07
CMAS	12p12.1	0.284696	3.53e-09	1.75e-07
SULT1B1	4q13.3	0.284557	3.59e-09	1.78e-07
ALDOB	9q31.1	0.284485	3.63e-09	1.79e-07
PPP1R14C	6q25.1	0.284338	3.7e-09	1.83e-07
ANXA4	2p13.3	0.284203	3.77e-09	1.85e-07
KLK15	19q13.33	0.28397	3.88e-09	1.91e-07
ASS1	9q34.11	0.283726	4.01e-09	1.96e-07
CAMK1	3p25.3	-0.283701	4.02e-09	1.96e-07
MYO5B	18q21.1	0.283562	4.1e-09	2e-07
TTC39A	1p32.3	0.283527	4.11e-09	2e-07
CLCA3P	1p22.3	0.282881	4.48e-09	2.17e-07
ME1	6q14.2	0.282802	4.52e-09	2.19e-07
PPM1M	3p21.2	-0.282792	4.53e-09	2.19e-07
CRYBG2	1p36.11	0.282622	4.63e-09	2.23e-07
CLDN12	7q21.13	0.282467	4.72e-09	2.27e-07
SRRD	22q12.1	-0.282463	4.73e-09	2.27e-07
HOXB9	17q21.32	0.282263	4.85e-09	2.32e-07
LY75	2q24.2	0.2822	4.89e-09	2.33e-07
KRT15	17q21.2	0.281753	5.18e-09	2.47e-07
TTLL1	22q13.2	-0.281663	5.24e-09	2.49e-07
PRKACA	19p13.12	-0.281558	5.32e-09	2.52e-07
ST14	11q24.3	0.281492	5.36e-09	2.53e-07
GNA14	9q21.2	0.281198	5.57e-09	2.63e-07
ZBTB11-AS1	3q12.3	-0.281136	5.61e-09	2.64e-07
PLA2G4E	15q15.1	0.28107	5.66e-09	2.66e-07
NUP62CL	Xq22.3	0.280982	5.73e-09	2.68e-07
PTPRH	19q13.42	0.2809	5.79e-09	2.7e-07
IL36B	2q14.1	0.280784	5.88e-09	2.74e-07
UNC93A	6q27	0.28057	6.04e-09	2.81e-07
DAGLA	11q12.2	0.280546	6.06e-09	2.81e-07
PKN1	19p13.12	-0.280455	6.13e-09	2.84e-07
NEU4	2q37.3	0.280193	6.34e-09	2.93e-07
PRAP1	10q26.3	0.280075	6.44e-09	2.97e-07
LRRC6	8q24.22	0.280003	6.5e-09	2.99e-07
AREG	4q13.3	0.279858	6.62e-09	3.04e-07
RPL23AP7	2q14.1	-0.279733	6.73e-09	3.08e-07
SLC12A2	5q23.3	0.279272	7.14e-09	3.26e-07
CTTNBP2NL	1p13.2	0.279177	7.23e-09	3.29e-07
EPS8L3	1p13.3	0.279176	7.23e-09	3.29e-07
MGLL	3q21.3	0.27895	7.44e-09	3.37e-07
RNF183	9q32	0.278602	7.78e-09	3.52e-07
CA1	8q21.2	0.278528	7.86e-09	3.55e-07
CCL28	5p12	0.278513	7.87e-09	3.55e-07
TRPA1	8q21.11	0.278423	7.96e-09	3.58e-07
C5ORF52	5q33.3	0.278338	8.05e-09	3.61e-07
PRRG1	Xp21.1	0.278266	8.12e-09	3.63e-07
CNNM4	2q11.2	0.27785	8.57e-09	3.82e-07
DACH1	13q21.33	0.277762	8.66e-09	3.86e-07
SPTBN4	19q13.2	-0.277708	8.72e-09	3.88e-07
GPR35	2q37.3	0.277674	8.76e-09	3.89e-07
NT5C3A	7p14.3	0.277509	8.95e-09	3.96e-07
SAMD5	6q24.3	0.277487	8.97e-09	3.96e-07
XPNPEP2	Xq26.1	0.277404	9.07e-09	4e-07
EPHX1	1q42.12	-0.277295	9.2e-09	4.04e-07
TSPAN3	15q24.3	0.276954	9.6e-09	4.21e-07
POMGNT2	3p22.1	-0.276865	9.71e-09	4.25e-07
ATP6V1C2	-	0.276038	1.08e-08	4.71e-07
GDPD3	16p11.2	0.276009	1.08e-08	4.72e-07
C1ORF216	1p34.3	-0.275983	1.09e-08	4.73e-07
FOXO3	6q21	0.275829	1.11e-08	4.81e-07
DLL1	6q27	0.275728	1.12e-08	4.86e-07
ABCC6P1	16p12.3	0.275687	1.13e-08	4.88e-07
TIMM22	17p13.3	-0.275651	1.13e-08	4.89e-07
GZMM	19p13.3	-0.275147	1.21e-08	5.2e-07
FAM83B	6p12.1	0.27498	1.23e-08	5.3e-07
CBLC	19q13.32	0.274756	1.27e-08	5.44e-07
AP2M1	3q27.1	-0.274736	1.27e-08	5.44e-07
THAP11	16q22.1	-0.274659	1.28e-08	5.48e-07
MEP1B	18q12.1	0.274496	1.31e-08	5.58e-07
KLF3	4p14	0.274262	1.35e-08	5.74e-07
ERN2	16p12.2	0.273908	1.41e-08	5.99e-07
SPRR2A	1q21.3	0.27388	1.42e-08	6e-07
CLUAP1	16p13.3	-0.273596	1.47e-08	6.2e-07
CCDC102A	16q21	-0.273372	1.51e-08	6.36e-07
ELF3	1q32.1	0.273357	1.51e-08	6.36e-07
S100A10	1q21.3	0.273235	1.54e-08	6.45e-07
OAS1	12q24.13	0.273137	1.56e-08	6.5e-07
AFDN	6q27	0.273132	1.56e-08	6.5e-07
FAM160A2	11p15.4	0.273125	1.56e-08	6.5e-07
APOBEC3G	22q13.1	-0.273028	1.58e-08	6.56e-07
KRT40	17q21.2	0.272841	1.61e-08	6.69e-07
TXNDC15	5q31.1	-0.272839	1.61e-08	6.69e-07
SCN1B	19q13.11	-0.272784	1.63e-08	6.72e-07
ARSG	17q24.2	-0.272736	1.64e-08	6.75e-07
UGT2B10	4q13.2	0.272725	1.64e-08	6.75e-07
GALNT7	4q34.1	0.272622	1.66e-08	6.82e-07
MAPK11	22q13.33	-0.272521	1.68e-08	6.89e-07
PIP5K1B	9q21.11	0.272356	1.72e-08	7.02e-07
ATP7B	13q14.3	0.272226	1.74e-08	7.12e-07
TCEA2	20q13.33	-0.271851	1.83e-08	7.45e-07
COX6B2	19q13.42	0.271799	1.84e-08	7.48e-07
CGN	1q21.3	0.271535	1.9e-08	7.72e-07
PDX1	13q12.2	0.271477	1.91e-08	7.76e-07
UBTF	17q21.31	-0.271455	1.92e-08	7.76e-07
CYP2S1	19q13.2	0.271375	1.94e-08	7.83e-07
EML4	2p21	0.271215	1.98e-08	7.96e-07
RPS6KA3	Xp22.12	0.271211	1.98e-08	7.96e-07
HEXIM2	17q21.31	-0.271003	2.03e-08	8.15e-07
CD2AP	6p12.3	0.270908	2.05e-08	8.23e-07
AQP12A	2q37.3	0.270792	2.08e-08	8.33e-07
SLC39A5	12q13.3	0.270317	2.21e-08	8.82e-07
B3GNT5	3q27.1	0.270295	2.22e-08	8.83e-07
ZDHHC13	11p15.1	0.270189	2.25e-08	8.92e-07
NBPF4	1p13.3	0.269889	2.33e-08	9.24e-07
TBC1D2	9q22.33	0.269855	2.34e-08	9.26e-07
NDST2	10q22.2	-0.269681	2.39e-08	9.44e-07
CNP	17q21.2	-0.26967	2.39e-08	9.44e-07
TFCP2L1	2q14.2	0.269403	2.48e-08	9.74e-07
GK3P	4q32.3	0.269359	2.49e-08	9.77e-07
FAM91A1	8q24.13	0.269323	2.5e-08	9.8e-07
DSG3	18q12.1	0.269292	2.51e-08	9.82e-07
USP11	Xp11.3	-0.269199	2.54e-08	9.91e-07
LGR4	11p14.1	0.269053	2.58e-08	1.01e-06
DNM2	19p13.2	0.268743	2.68e-08	1.04e-06
PIWIL4	11q21	0.268465	2.78e-08	1.08e-06
REG1B	2p12	0.268451	2.78e-08	1.08e-06
SH3RF2	5q32	0.268133	2.89e-08	1.12e-06
FXR1	3q26.33	-0.268106	2.9e-08	1.12e-06
CLCA4	1p22.3	0.268072	2.92e-08	1.12e-06
B4GAT1	11q13.2	-0.268037	2.93e-08	1.13e-06
WFDC3	20q13.12	0.267822	3.01e-08	1.15e-06
ITGA2	5q11.2	0.267807	3.01e-08	1.15e-06
ZKSCAN5	7q22.1	-0.267706	3.05e-08	1.16e-06
RNF122	8p12	-0.2677	3.05e-08	1.16e-06
STYK1	12p13.2	0.267587	3.09e-08	1.18e-06
SLC35C1	11p11.2	0.267476	3.14e-08	1.19e-06
HMGCS2	1p12	0.267391	3.17e-08	1.2e-06
TMEM92	17q21.33	0.266891	3.37e-08	1.28e-06
AKR1C3	10p15.1	0.266818	3.4e-08	1.29e-06
NEBL	10p12.31	0.266676	3.46e-08	1.31e-06
FLYWCH1	16p13.3	-0.266611	3.49e-08	1.31e-06
INAVA	1q32.1	0.266565	3.51e-08	1.32e-06
SORL1	11q24.1	0.266457	3.55e-08	1.33e-06
RAB15	14q23.3	0.266282	3.63e-08	1.36e-06
TJP3	19p13.3	0.266051	3.73e-08	1.4e-06
GCC2	2q12.3	0.265905	3.8e-08	1.42e-06
PPP3CC	8p21.3	-0.265895	3.81e-08	1.42e-06
LINC00847	5q35.3	-0.265877	3.81e-08	1.42e-06
PLEKHA6	1q32.1	0.265498	3.99e-08	1.48e-06
FOXRED2	22q12.3	-0.265452	4.02e-08	1.49e-06
ZNF496	1q44	-0.265037	4.22e-08	1.56e-06
HOXC11	12q13.13	0.264919	4.28e-08	1.58e-06
CD74	5q33.1	-0.264763	4.37e-08	1.61e-06
C17ORF78	17q12	0.264748	4.37e-08	1.61e-06
UBE2G2	21q22.3	-0.264506	4.5e-08	1.65e-06
ALPG	2q37.1	0.264378	4.57e-08	1.68e-06
SLC35A3	1p21.2	0.264311	4.61e-08	1.69e-06
ATPAF1	1p33	-0.26414	4.71e-08	1.72e-06
AQP12B	2q37.3	0.264075	4.74e-08	1.73e-06
ZNF600	19q13.41	0.264038	4.77e-08	1.73e-06
DIAPH2	Xq21.33	0.263726	4.95e-08	1.8e-06
ADGRF1	6p12.3|6	0.263275	5.23e-08	1.89e-06
LIMD2	17q23.3	-0.263233	5.25e-08	1.9e-06
AGR2	7p21.1	0.263231	5.25e-08	1.9e-06
ZFP90	16q22.1	-0.263182	5.28e-08	1.91e-06
SNN	16p13.13	-0.2629	5.47e-08	1.97e-06
NSL1	1q32.3	-0.262715	5.59e-08	2.01e-06
DCDC2	6p22.3	0.262643	5.64e-08	2.02e-06
CHD7	8q12.2	0.262334	5.85e-08	2.09e-06
MBOAT1	6p22.3	0.262277	5.89e-08	2.11e-06
RXFP4	1q22	0.26222	5.93e-08	2.12e-06
B3GNT6	11q13.5	0.262117	6e-08	2.14e-06
MRPL40	22q11.21	-0.262071	6.04e-08	2.15e-06
C11ORF86	11q13.2	0.262012	6.08e-08	2.16e-06
TERF2IP	16q23.1	-0.261969	6.11e-08	2.16e-06
VPS13A	9q21.2	0.261671	6.33e-08	2.24e-06
PTPRR	12q15	0.261656	6.35e-08	2.24e-06
TNNC2	20q13.12	0.26164	6.36e-08	2.24e-06
PLCB3	11q13.1	0.261634	6.36e-08	2.24e-06
SPRY2	13q31.1	0.261614	6.38e-08	2.24e-06
TATDN3	1q32.3	-0.261529	6.44e-08	2.26e-06
C2CD4A	15q22.2	0.261416	6.53e-08	2.28e-06
LNX2	13q12.2	0.261358	6.58e-08	2.3e-06
C3ORF52	3q13.2	0.261331	6.6e-08	2.3e-06
AGBL5	2p23.3	-0.261292	6.63e-08	2.31e-06
ATP8B1	18q21.31	0.261154	6.74e-08	2.34e-06
ST6GALNAC6	9q34.11	-0.261027	6.84e-08	2.37e-06
BTF3L4	1p32.3	-0.260916	6.93e-08	2.4e-06
FAM189A2	9q21.12	-0.26081	7.02e-08	2.43e-06
AFDN-DT	6q27	0.26067	7.14e-08	2.46e-06
SIPA1L2	1q42.2	0.260629	7.17e-08	2.47e-06
CLCA1	1p22.3	0.26062	7.18e-08	2.47e-06
IGFBP1	7p12.3	0.260463	7.32e-08	2.51e-06
PRR13	12q13.13	0.260411	7.36e-08	2.52e-06
SPRR1B	1q21.3	0.260343	7.42e-08	2.54e-06
CNTNAP2	7q35-q36.1	0.260045	7.69e-08	2.63e-06
C2ORF72	2q37.1	0.260035	7.7e-08	2.63e-06
MEAF6	1p34.3	-0.259803	7.91e-08	2.69e-06
TM6SF2	19p13.11	0.259742	7.97e-08	2.71e-06
PID1	2q36.3	0.259695	8.01e-08	2.72e-06
PLEKHA2	8p11.22	-0.259354	8.35e-08	2.83e-06
MARVELD2	5q13.2	0.259281	8.42e-08	2.85e-06
ZNF622	5p15.1	0.259251	8.45e-08	2.85e-06
HOXA9	7p15.2	0.259152	8.55e-08	2.88e-06
CNTD2	19q13.2	0.259107	8.59e-08	2.89e-06
S100A6	1q21.3	0.259038	8.66e-08	2.91e-06
KIF3B	20q11.21	0.258983	8.72e-08	2.92e-06
GUCA2B	1p34.2	0.258894	8.81e-08	2.95e-06
RNF149	2q11.2	0.258741	8.97e-08	3e-06
DEGS1	1q42.11	-0.258618	9.11e-08	3.04e-06
ZDHHC18	1p36.11	-0.258538	9.19e-08	3.06e-06
CASP10	2q33.1	0.258432	9.31e-08	3.1e-06
ZNF691	1p34.2	-0.25842	9.32e-08	3.1e-06
RAPGEF5	7p15.3	0.258383	9.36e-08	3.1e-06
ETHE1	19q13.31	0.258253	9.51e-08	3.15e-06
C1ORF21	1q25.3	0.258241	9.52e-08	3.15e-06
SLC2A11	22q11.23	-0.258153	9.62e-08	3.17e-06
GUCY2GP	10q25.2	0.257739	1.01e-07	3.33e-06
LRPAP1	4p16.3	-0.257667	1.02e-07	3.35e-06
CA4	17q23.1	0.257177	1.08e-07	3.54e-06
SLC25A42	19p13.11	-0.256923	1.11e-07	3.64e-06
DMBT1	10q26.13	0.256849	1.12e-07	3.67e-06
PHF1	6p21.32	-0.256549	1.16e-07	3.79e-06
LSM10	1p34.3	-0.256476	1.17e-07	3.82e-06
MYO15B	17q25.1	0.256433	1.18e-07	3.83e-06
RGS19	20q13.33	-0.256305	1.19e-07	3.89e-06
TMEM54	1p35.1	0.256262	1.2e-07	3.9e-06
LINC01547	21q22.3	-0.255922	1.25e-07	4.05e-06
BMP7	20q13.31	0.255876	1.26e-07	4.07e-06
SLC26A6	3p21.31	0.255863	1.26e-07	4.07e-06
ST3GAL3	1p34.1	-0.255781	1.27e-07	4.1e-06
KRTAP5-4	11p15.5	0.255677	1.29e-07	4.14e-06
TUFT1	1q21.3	0.255607	1.3e-07	4.17e-06
LNX1	4q12	0.255594	1.3e-07	4.17e-06
PLXNA2	1q32.2	0.25558	1.3e-07	4.17e-06
ALKBH5	17p11.2|17p11.2	-0.255547	1.31e-07	4.18e-06
IGSF9	1q23.2	0.255536	1.31e-07	4.18e-06
WNT5A	3p14.3	0.255415	1.33e-07	4.23e-06
GGT3P	22q11.21	0.255216	1.36e-07	4.32e-06
SLC44A3	1p21.3	0.255203	1.36e-07	4.32e-06
STIMATE	3p21.1	-0.255102	1.37e-07	4.37e-06
ERICH4	19q13.2	0.255064	1.38e-07	4.38e-06
NAB2	12q13.3	-0.255023	1.39e-07	4.39e-06
ESRP1	8q22.1	0.254988	1.39e-07	4.4e-06
SULT1C3	2q12.3	0.254819	1.42e-07	4.48e-06
APAF1	12q23.1	0.254803	1.42e-07	4.48e-06
ZG16B	16p13.3	0.254543	1.47e-07	4.62e-06
HAPLN4	19p13.11	0.254494	1.48e-07	4.63e-06
IL36G	2q14.1	0.254356	1.5e-07	4.7e-06
SMIM32	5q31.1	0.254164	1.53e-07	4.8e-06
SMPD3	16q22.1	0.254049	1.55e-07	4.86e-06
BCL2L14	12p13.2	0.254006	1.56e-07	4.87e-06
SALL1	16q12.1	0.253917	1.58e-07	4.92e-06
CHP2	16p12.2	0.253825	1.59e-07	4.96e-06
ADM	11p15.4	0.253772	1.6e-07	4.98e-06
REEP6	19p13.3	0.253641	1.63e-07	5.05e-06
GALNT3	2q24.3	0.253595	1.64e-07	5.07e-06
ELOVL6	4q25	0.253213	1.71e-07	5.29e-06
ARHGEF38	4q24	0.253113	1.73e-07	5.35e-06
INTS8	8q22.1	0.253013	1.75e-07	5.4e-06
DRAIC	15q23	0.252945	1.77e-07	5.43e-06
PELI3	11q13.2	-0.25291	1.77e-07	5.45e-06
AIFM3	22q11.21	0.252859	1.78e-07	5.47e-06
STX3	11q12.1	0.252735	1.81e-07	5.54e-06
TMEM87B	2q13	0.252319	1.9e-07	5.8e-06
ZNF362	1p35.1	-0.252314	1.9e-07	5.8e-06
VWA2	10q25.3	0.252126	1.94e-07	5.92e-06
SLC27A2	15q21.2	0.252074	1.95e-07	5.94e-06
STXBP5	6q24.3	0.251909	1.99e-07	6.05e-06
MAPK3	16p11.2	0.251886	1.99e-07	6.05e-06
ARFGEF1	8q13.2	0.251877	2e-07	6.05e-06
S1PR2	19p13.2	-0.251814	2.01e-07	6.09e-06
HEXA	15q23	-0.251473	2.09e-07	6.32e-06
VNN3	6q23.2	0.251392	2.11e-07	6.37e-06
SATB2	2q33.1	0.251368	2.12e-07	6.38e-06
MAGEF1	3q27.1	-0.251131	2.17e-07	6.54e-06
DST	6p12.1	0.2511	2.18e-07	6.56e-06
PAIP2	5q31.2	-0.251073	2.19e-07	6.57e-06
PLEKHG5	1p36.31	0.250872	2.24e-07	6.71e-06
TMEM184A	7p22.3	0.250785	2.26e-07	6.77e-06
ZNF346	5q35.2	-0.250724	2.28e-07	6.8e-06
FAM117A	17q21.33	-0.250561	2.32e-07	6.92e-06
DBR1	3q22.3	-0.250354	2.38e-07	7.08e-06
PDE3B	11p15.2	0.250271	2.4e-07	7.13e-06
PPOX	1q23.3	-0.250254	2.4e-07	7.14e-06
MED9	17p11.2	-0.250017	2.47e-07	7.31e-06
ZNF740	12q13.13	-0.250015	2.47e-07	7.31e-06
ABCA5	17q24.3	0.249954	2.49e-07	7.35e-06
SLC5A9	1p33	0.249836	2.52e-07	7.44e-06
SLC27A1	19p13.11	-0.249731	2.55e-07	7.52e-06
CD8A	2p11.2	-0.249712	2.56e-07	7.53e-06
DYNLL2	17q22	-0.249604	2.59e-07	7.61e-06
SARDH	9q34.2	-0.249551	2.6e-07	7.63e-06
CIITA	16p13.13	-0.249551	2.6e-07	7.63e-06
DOCK6	19p13.2	0.249527	2.61e-07	7.64e-06
SPINK5	5q32	0.249412	2.64e-07	7.73e-06
TM9SF3	10q24.1	0.249042	2.76e-07	8.05e-06
GAN	16q23.2	0.249025	2.76e-07	8.05e-06
APOBEC3F	22q13.1	-0.248912	2.8e-07	8.15e-06
KRTAP5-1	11p15.5	0.248888	2.81e-07	8.16e-06
PRSS3P2	7q34	0.24884	2.82e-07	8.19e-06
SPRR3	1q21.3	0.248802	2.83e-07	8.21e-06
ASRGL1	11q12.3	0.248764	2.85e-07	8.24e-06
ACBD5	10p12.1	0.248722	2.86e-07	8.26e-06
ADAM11	17q21.31	-0.248709	2.86e-07	8.26e-06
STRADA	17q23.3	-0.248486	2.94e-07	8.46e-06
HSD3B1	1p12	0.248453	2.95e-07	8.48e-06
ASH2L	8p11.23	-0.248427	2.96e-07	8.5e-06
TMEM144	4q32.1	0.248338	2.99e-07	8.57e-06
PKP3	11p15.5	0.248274	3.01e-07	8.62e-06
LINC00261	20p11.21	0.248192	3.04e-07	8.69e-06
PROSER1	13q13.3	0.248014	3.1e-07	8.85e-06
TCF7L2	10q25.2-q25.3	0.247931	3.13e-07	8.92e-06
SAMD12	8q24.11-q24.12	0.247848	3.16e-07	8.99e-06
DGLUCY	14q32.11	-0.247743	3.19e-07	9.09e-06
TMEM105	17q25.3	0.247535	3.27e-07	9.29e-06
DGAT1	8q24.3	0.247482	3.29e-07	9.33e-06
CRYBG1	6q21	0.247414	3.32e-07	9.39e-06
CSTL1	20p11.21	0.247028	3.46e-07	9.79e-06
CEP131	17q25.3	-0.246984	3.48e-07	9.83e-06
DFFA	1p36.22	-0.24686	3.53e-07	9.95e-06
RAB22A	20q13.32	0.246769	3.56e-07	1e-05
FDX2	19p13.2	-0.246721	3.58e-07	1.01e-05
MXD4	4p16.3	-0.246686	3.6e-07	1.01e-05
MCF2L	13q34	0.246547	3.65e-07	1.03e-05
SLC25A30	13q14.13	-0.246492	3.68e-07	1.03e-05
CDC42EP4	17q25.1	-0.246346	3.74e-07	1.05e-05
NFKBIZ	3q12.3	0.246291	3.76e-07	1.05e-05
ERCC5	13q33.1	0.246217	3.79e-07	1.06e-05
MCRIP1	17q25.3	-0.246165	3.81e-07	1.06e-05
TBX3	12q24.21	0.246085	3.85e-07	1.07e-05
DNAH3	16p12.3	0.246065	3.86e-07	1.07e-05
C3ORF18	3p21.31	-0.246054	3.86e-07	1.07e-05
LRRC20	10q22.1	-0.245916	3.92e-07	1.09e-05
C19ORF33	19q13.2	0.24563	4.05e-07	1.12e-05
TBX21	17q21.32	-0.24562	4.05e-07	1.12e-05
FAM83F	22q13.1	0.245614	4.06e-07	1.12e-05
RPA4	Xq21.33	0.245523	4.1e-07	1.13e-05
DOP1A	6q14.1	0.24551	4.1e-07	1.13e-05
HAL	12q23.1	0.245403	4.15e-07	1.14e-05
PLAGL2	20q11.21	0.245274	4.21e-07	1.16e-05
PADI2	1p36.13	0.245142	4.28e-07	1.17e-05
STX1A	7q11.23	0.245077	4.31e-07	1.18e-05
NR5A2	1q32.1	0.245042	4.32e-07	1.18e-05
FBXW4	10q24.32	-0.244984	4.35e-07	1.19e-05
PRPS1	Xq22.3	-0.244976	4.36e-07	1.19e-05
SPAG1	8q22.2	0.244918	4.38e-07	1.19e-05
FLNB	3p14.3	0.244655	4.52e-07	1.23e-05
PAX4	7q32.1	0.244648	4.52e-07	1.23e-05
ZNF655	7q22.1	-0.244579	4.55e-07	1.23e-05
CCDC88A	2p16.1	-0.244542	4.57e-07	1.24e-05
GNAI2	3p21.31	-0.24447	4.61e-07	1.24e-05
ALKBH4	7q22.1	-0.244462	4.61e-07	1.24e-05
CTIF	18q21.1	-0.244456	4.62e-07	1.24e-05
MARK4	19q13.32	-0.244429	4.63e-07	1.25e-05
UROD	1p34.1	-0.24429	4.7e-07	1.26e-05
PIP4K2A	10p12.2	-0.244242	4.73e-07	1.27e-05
CFAP36	2p16.1	-0.244167	4.77e-07	1.28e-05
YWHAB	20q13.12	0.244163	4.77e-07	1.28e-05
NHLRC4	16p13.3	-0.24414	4.78e-07	1.28e-05
KRT86	12q13.13	-0.244063	4.82e-07	1.29e-05
THRAP3	1p34.3	-0.244	4.86e-07	1.3e-05
YAE1	7p14.1	0.2439	4.91e-07	1.31e-05
LCOR	10q24.1	0.243751	4.99e-07	1.33e-05
BCAS1	20q13.2	0.24359	5.08e-07	1.35e-05
KRTAP4-1	17q21.2	0.243532	5.11e-07	1.36e-05
MYADML2	17q25.3	0.24347	5.15e-07	1.37e-05
PANK4	1p36.32	-0.243457	5.16e-07	1.37e-05
LDB1	10q24.32	-0.243281	5.26e-07	1.39e-05
CAPN8	1q41	0.243187	5.31e-07	1.4e-05
WFDC12	20q13.12	0.24315	5.34e-07	1.41e-05
GGA2	16p12.2	-0.24312	5.35e-07	1.41e-05
MET	7q31.2	0.243036	5.4e-07	1.42e-05
NPB	17q25.3	-0.242971	5.44e-07	1.43e-05
LAMB2	3p21.31	-0.242769	5.56e-07	1.46e-05
FBXO42	1p36.13	-0.242752	5.57e-07	1.46e-05
SMIM11A	21q22.11-q22.12	-0.242705	5.6e-07	1.47e-05
HECTD3	1p34.1	0.24264	5.64e-07	1.47e-05
BRF2	8p11.23	-0.242607	5.67e-07	1.48e-05
ALG1L	3q21.2	0.242496	5.73e-07	1.49e-05
KCNH3	12q13.12	-0.242415	5.79e-07	1.51e-05
CLCN1	7q34	0.242352	5.83e-07	1.51e-05
GADD45B	19p13.3	-0.242285	5.87e-07	1.52e-05
FXYD3	19q13.12	0.242283	5.87e-07	1.52e-05
SDR16C5	8q12.1	0.242257	5.89e-07	1.52e-05
PSMD1	2q37.1	0.242243	5.9e-07	1.53e-05
KIF5B	10p11.22	0.242226	5.91e-07	1.53e-05
FA2H	16q23.1	0.242046	6.03e-07	1.55e-05
HSD11B2	16q22.1	0.241981	6.07e-07	1.56e-05
TSPAN4	11p15.5	-0.241921	6.11e-07	1.57e-05
PHF20L1	8q24.22	0.241752	6.22e-07	1.6e-05
WDR72	15q21.3	0.241339	6.51e-07	1.67e-05
PLAC8	4q21.22	0.241232	6.59e-07	1.69e-05
HSD17B14	19q13.33	-0.24119	6.62e-07	1.69e-05
PELI1	2p14	0.241176	6.63e-07	1.7e-05
DRD1	5q35.2	0.240988	6.77e-07	1.73e-05
GPD2	2q24.1	0.24089	6.84e-07	1.74e-05
PSD	10q24.32	-0.240888	6.84e-07	1.74e-05
STAP2	19p13.3	0.240749	6.95e-07	1.77e-05
VKORC1	16p11.2	-0.24072	6.97e-07	1.77e-05
TJP2	9q21.11	0.240596	7.06e-07	1.79e-05
RND3	2q23.3	0.240554	7.1e-07	1.8e-05
HLA-DOA	6p21.32	-0.240533	7.11e-07	1.8e-05
MTNR1A	4q35.2	0.240389	7.23e-07	1.83e-05
CRYM	16p12.2	0.2403	7.3e-07	1.84e-05
RRBP1	20p12.1	0.240291	7.3e-07	1.84e-05
ZNF428	19q13.31	-0.24028	7.31e-07	1.84e-05
NT5E	6q14.3	0.240253	7.33e-07	1.85e-05
TMEM168	7q31.1	0.240152	7.42e-07	1.86e-05
FAM135A	6q13	0.23997	7.56e-07	1.9e-05
CTSW	11q13.1	-0.239865	7.65e-07	1.92e-05
R3HCC1	8p21.3	-0.239836	7.68e-07	1.92e-05
TXLNA	1p35.2	-0.239745	7.75e-07	1.94e-05
ZNF761	19q13.42	0.239707	7.79e-07	1.94e-05
GIMAP5	7q36.1	-0.239677	7.81e-07	1.95e-05
THAP7	22q11.21	-0.239587	7.89e-07	1.96e-05
RWDD2B	21q21.3	-0.239586	7.89e-07	1.96e-05
REP15	12p11.22	0.239555	7.92e-07	1.97e-05
MARVELD3	16q22.2	0.239261	8.17e-07	2.03e-05
ZNF321P	19q13.41	0.239239	8.19e-07	2.03e-05
HOXB13	17q21.32	0.239236	8.19e-07	2.03e-05
PRXL2C	9q22.33	-0.239176	8.25e-07	2.04e-05
DEAF1	11p15.5	-0.239157	8.27e-07	2.04e-05
OGFOD3	17q25.3	-0.239147	8.27e-07	2.04e-05
CLCN3	4q33	0.238905	8.49e-07	2.09e-05
CST7	20p11.21	-0.238646	8.74e-07	2.15e-05
RGS10	10q26.11	-0.238564	8.81e-07	2.17e-05
PLD6	17p11.2	-0.238529	8.85e-07	2.17e-05
CHST14	15q15.1	-0.238246	9.12e-07	2.24e-05
CABIN1	22q11.23	-0.238221	9.15e-07	2.24e-05
PIGA	Xp22.2	0.238136	9.23e-07	2.26e-05
ACAT1	11q22.3	-0.238	9.37e-07	2.29e-05
EDEM3	1q25.3	0.237959	9.41e-07	2.3e-05
PTPN14	1q32.3-q41	-0.237885	9.49e-07	2.31e-05
IL1A	2q14.1	0.237885	9.49e-07	2.31e-05
GPX2	14q23.3	0.237823	9.55e-07	2.32e-05
SEMA4B	15q26.1	0.237607	9.78e-07	2.37e-05
KRTAP3-1	17q21.2	0.237502	9.89e-07	2.4e-05
PRMT2	21q22.3	-0.237477	9.91e-07	2.4e-05
CAPN5	11q13.5	0.23746	9.93e-07	2.4e-05
ABCC2	10q24.2	0.237457	9.93e-07	2.4e-05
OIT3	10q22.1	0.237417	9.98e-07	2.41e-05
ARID5A	2q11.2	-0.237406	9.99e-07	2.41e-05
GJB3	1p34.3	0.237381	1e-06	2.41e-05
PDSS1	10p12.1	0.237363	1e-06	2.41e-05
TSPAN32	11p15.5	-0.237319	1.01e-06	2.42e-05
CYP3A5	7q22.1	0.237312	1.01e-06	2.42e-05
XXYLT1	3q29	-0.237235	1.02e-06	2.44e-05
HPCAL1	2p25.1	0.237209	1.02e-06	2.44e-05
PRAC2	17q21.32	0.237181	1.02e-06	2.45e-05
CHST12	7p22.3	-0.237081	1.03e-06	2.47e-05
PTBP3	9q32	0.237062	1.04e-06	2.47e-05
GNB5	15q21.2	-0.236921	1.05e-06	2.51e-05
STARD4	5q22.1	0.236862	1.06e-06	2.52e-05
H1FX	3q21.3	-0.236813	1.06e-06	2.53e-05
RAB11A	15q22.31	0.23674	1.07e-06	2.55e-05
C4ORF19	4p14	0.236705	1.08e-06	2.55e-05
H2AFY	5q31.1	0.23657	1.09e-06	2.59e-05
HOXA11-AS	7p15.2	0.236451	1.11e-06	2.62e-05
MYH4	17p13.1	0.236408	1.11e-06	2.63e-05
MMP3	11q22.2	0.236352	1.12e-06	2.64e-05
GLYATL1	11q12.1	0.236321	1.12e-06	2.65e-05
GTPBP2	6p21.1	0.236303	1.12e-06	2.65e-05
CCDC83	11q14.1-q14.2	0.236241	1.13e-06	2.66e-05
METTL7B	12q13.2	0.235982	1.16e-06	2.73e-05
HLA-DMA	6p21.32	-0.235976	1.16e-06	2.73e-05
ROBO2	3p12.3	0.235887	1.18e-06	2.76e-05
MAL2	8q24.12	0.235869	1.18e-06	2.76e-05
C1GALT1	7p22.1-p21.3	0.235722	1.2e-06	2.8e-05
ANPEP	15q26.1	0.235651	1.21e-06	2.82e-05
GLRA4	Xq22.2	0.235616	1.21e-06	2.82e-05
DGKH	13q14.11	0.235579	1.22e-06	2.83e-05
GALNT4	12q21.33	0.235577	1.22e-06	2.83e-05
SYT7	11q12.2	0.235555	1.22e-06	2.83e-05
PROX1	1q32.3	0.235501	1.23e-06	2.85e-05
XPC	3p25.1	-0.235265	1.26e-06	2.91e-05
EIF2D	1q32.1	-0.235256	1.26e-06	2.91e-05
SLC17A5	6q13	0.235251	1.26e-06	2.91e-05
FAM168A	11q13.4	-0.235168	1.27e-06	2.94e-05
LIME1	20q13.33	-0.235135	1.27e-06	2.94e-05
DNAH2	17p13.1	0.235126	1.28e-06	2.94e-05
RNF216	7p22.1	-0.235116	1.28e-06	2.94e-05
PRX	19q13.2	-0.23459	1.35e-06	3.11e-05
FGFBP1	4p15.32	0.234526	1.36e-06	3.13e-05
HES2	1p36.31	0.234498	1.36e-06	3.13e-05
DTX3	12q13.3	-0.234379	1.38e-06	3.17e-05
GIPC2	1p31.1	0.23437	1.38e-06	3.17e-05
ST3GAL5	2p11.2	-0.234302	1.39e-06	3.19e-05
ZDHHC9	Xq26.1	0.234262	1.4e-06	3.2e-05
RAB3A	19p13.11	-0.234125	1.42e-06	3.24e-05
CEL	9q34.13	0.234075	1.43e-06	3.25e-05
MMP10	11q22.2	0.234049	1.43e-06	3.26e-05
UTP14C	13q14.3	0.233867	1.46e-06	3.32e-05
TSPYL2	Xp11.22	-0.233859	1.46e-06	3.32e-05
ZNF774	15q26.1	0.233797	1.47e-06	3.34e-05
GPSM2	1p13.3	0.233777	1.47e-06	3.34e-05
HLA-DPA1	6p21.32	-0.23372	1.48e-06	3.36e-05
CYREN	7q33	-0.233605	1.5e-06	3.39e-05
HLA-DPB1	6p21.32	-0.233496	1.52e-06	3.43e-05
DNMBP	10q24.2	0.233465	1.52e-06	3.44e-05
MIA2	14q13.2	0.233025	1.59e-06	3.6e-05
CHMP2B	3p11.2	0.232994	1.6e-06	3.6e-05
CEND1	11p15.5	-0.232833	1.63e-06	3.66e-05
TMEM41B	11p15.4	0.232779	1.64e-06	3.68e-05
ELF1	13q14.11	0.232711	1.65e-06	3.7e-05
USP37	2q35	0.232585	1.67e-06	3.75e-05
MAP3K3	17q23.3	-0.232565	1.67e-06	3.75e-05
GOLGA7B	10q24.2	0.232563	1.67e-06	3.75e-05
HIST1H2BG	6p22.2	0.232476	1.69e-06	3.78e-05
RTN1	14q23.1	-0.232436	1.7e-06	3.79e-05
SMPDL3A	6q22.31	0.232403	1.7e-06	3.8e-05
ABHD14A	3p21.2	-0.232358	1.71e-06	3.81e-05
GCOM1	15q21.3	0.232306	1.72e-06	3.82e-05
PAPSS1	4q25	-0.232304	1.72e-06	3.82e-05
CCSER1	4q22.1	0.231975	1.78e-06	3.96e-05
DNASE2	19p13.13	-0.231904	1.79e-06	3.98e-05
BAZ2B	2q24.2	0.23186	1.8e-06	3.99e-05
SIT1	9p13.3	-0.231817	1.81e-06	4.01e-05
SYNGR3	16p13.3	-0.231786	1.82e-06	4.02e-05
ABHD11	7q11.23	0.231708	1.83e-06	4.05e-05
RBM38	20q13.31	-0.231667	1.84e-06	4.06e-05
NKG7	19q13.41	-0.231584	1.86e-06	4.09e-05
HCFC1R1	16p13.3	-0.231495	1.87e-06	4.12e-05
TSR3	16p13.3	-0.2314	1.89e-06	4.16e-05
PCK1	20q13.31	0.231374	1.9e-06	4.17e-05
GSDMB	17q21.1	0.231369	1.9e-06	4.17e-05
FRK	6q22.1	0.231151	1.94e-06	4.26e-05
SULT1C2	2q12.3	0.231132	1.95e-06	4.26e-05
ANKRD33	12q13.13	0.231096	1.95e-06	4.27e-05
SLC7A11	4q28.3	0.231084	1.96e-06	4.27e-05
ST13P4	13q14.2	-0.231073	1.96e-06	4.27e-05
EHF	11p13	0.230991	1.98e-06	4.31e-05
SEMG2	20q13.12	0.230968	1.98e-06	4.31e-05
SPDL1	5q35.1	0.230963	1.98e-06	4.31e-05
RASSF5	1q32.1	-0.230924	1.99e-06	4.32e-05
GPATCH1	19q13.11	0.230886	2e-06	4.33e-05
MRPL43	10q24.31	-0.230861	2e-06	4.34e-05
STK26	Xq26.2	0.230793	2.02e-06	4.37e-05
SLC2A4RG	20q13.33	-0.230722	2.03e-06	4.39e-05
SLC15A1	13q32.2-q32.3	0.230714	2.03e-06	4.39e-05
LCN2	9q34.11	0.230656	2.05e-06	4.42e-05
ZNF425	7q36.1	-0.230611	2.06e-06	4.43e-05
METTL16	17p13.3	-0.230601	2.06e-06	4.43e-05
C4ORF48	4p16.3	0.23052	2.08e-06	4.47e-05
B4GALNT2	17q21.32	0.23051	2.08e-06	4.47e-05
ZKSCAN2	16p12.1	-0.230488	2.08e-06	4.47e-05
PLEKHM2	1p36.21	-0.230461	2.09e-06	4.48e-05
IL21R	16p12.1	-0.230427	2.1e-06	4.49e-05
CCL5	17q12	-0.230358	2.11e-06	4.52e-05
KRT19	17q21.2	0.230339	2.11e-06	4.52e-05
HCRT	17q21.2	0.230332	2.12e-06	4.52e-05
LIPH	3q27.2	0.230314	2.12e-06	4.52e-05
CRTAM	11q24.1	-0.230276	2.13e-06	4.54e-05
C1ORF115	1q41	0.230203	2.15e-06	4.57e-05
ASCL2	11p15.5	0.23012	2.16e-06	4.6e-05
DLX1	2q31.1	-0.230091	2.17e-06	4.61e-05
ADO	10q21.3	-0.229975	2.2e-06	4.66e-05
CLSTN3	12p13.31	-0.229932	2.21e-06	4.68e-05
CETN4P	4q27	-0.229785	2.24e-06	4.75e-05
RASL11B	4q12	-0.229631	2.28e-06	4.82e-05
MAGI3	1p13.2	0.229533	2.3e-06	4.86e-05
SPNS2	17p13.2	0.229414	2.33e-06	4.92e-05
LINC01226	1p35.2	0.22939	2.33e-06	4.92e-05
PTPRS	19p13.3	-0.229309	2.35e-06	4.96e-05
F2RL1	5q13.3	0.229212	2.38e-06	5.01e-05
RNF25	2q35	-0.229157	2.39e-06	5.03e-05
DNAJB5	9p13.3	-0.229016	2.43e-06	5.09e-05
LRRC41	1p34.1-p33	-0.229014	2.43e-06	5.09e-05
TMEM109	11q12.2	-0.22896	2.44e-06	5.12e-05
SIDT1	3q13.2	0.228484	2.57e-06	5.37e-05
HLA-DRA	6p21.32	-0.22834	2.6e-06	5.45e-05
MS4A8	11q12.2	0.228282	2.62e-06	5.47e-05
TDRD7	9q22.33	0.228193	2.64e-06	5.52e-05
CDH3	16q22.1	0.228154	2.65e-06	5.53e-05
TREML2	6p21.1	0.228077	2.68e-06	5.57e-05
VPS36	13q14.3	0.228062	2.68e-06	5.58e-05
CRTAP	3p22.3	-0.228049	2.68e-06	5.58e-05
AMZ2P1	17q24.1	-0.227913	2.72e-06	5.65e-05
CLDN1	3q28	0.227904	2.72e-06	5.65e-05
BTN2A2	6p22.2	-0.227876	2.73e-06	5.66e-05
BCO1	16q23.2	0.227841	2.74e-06	5.67e-05
SLC37A1	21q22.3	0.227836	2.74e-06	5.67e-05
PRDM10	11q24.3	0.227704	2.78e-06	5.74e-05
FAM43B	1p36.12	-0.227659	2.79e-06	5.77e-05
LAG3	12p13.31	-0.227647	2.8e-06	5.77e-05
PRR34	22q13.31	-0.227521	2.83e-06	5.84e-05
HESX1	3p14.3	-0.227495	2.84e-06	5.85e-05
FCHSD2	11q13.4	-0.227414	2.87e-06	5.89e-05
NOS1AP	1q23.3	0.227387	2.87e-06	5.9e-05
F11R	1q23.3	0.227367	2.88e-06	5.91e-05
EFNB1	Xq13.1	0.227097	2.96e-06	6.07e-05
CEACAM3	19q13.2	0.226943	3.01e-06	6.16e-05
RFX4	12q23.3	0.226858	3.03e-06	6.2e-05
WFDC10B	20q13.12	0.226795	3.05e-06	6.23e-05
GARS	7p14.3	0.226794	3.05e-06	6.23e-05
ASMTL	Xp22.33 and Yp11.2	-0.226738	3.07e-06	6.26e-05
NCDN	1p34.3	-0.226667	3.09e-06	6.3e-05
GALC	14q31.3	0.226635	3.1e-06	6.32e-05
FAM89B	11q13.1	-0.226434	3.17e-06	6.44e-05
GAL3ST2	2q37.3	0.226416	3.17e-06	6.45e-05
KBTBD11	8p23.3	0.226398	3.18e-06	6.45e-05
ZNF584	19q13.43	-0.226395	3.18e-06	6.45e-05
KBTBD2	7p14.3	0.226209	3.24e-06	6.57e-05
B3GAT3	11q12.3	-0.225936	3.33e-06	6.75e-05
C6ORF223	6p21.1	0.225906	3.35e-06	6.76e-05
PROM1	4p15.32	0.225882	3.35e-06	6.77e-05
MSANTD3	9q31.1	-0.2258	3.38e-06	6.82e-05
THOC5	22q12.2	-0.225767	3.39e-06	6.84e-05
HOXA10	7p15.2	0.225361	3.54e-06	7.12e-05
GZMH	14q12	-0.225252	3.58e-06	7.19e-05
PKP2	12p11.21	0.224996	3.67e-06	7.37e-05
TCEAL4	Xq22.2	-0.224954	3.69e-06	7.4e-05
MRFAP1	4p16.1	-0.224865	3.72e-06	7.46e-05
CYP2C19	10q23.33	0.224839	3.73e-06	7.47e-05
SFTA2	6p21.33	0.224809	3.74e-06	7.49e-05
PDE8A	15q25.3	0.22478	3.75e-06	7.5e-05
ZC3H7B	22q13.2	-0.224526	3.85e-06	7.68e-05
DSG1	18q12.1	0.224519	3.85e-06	7.68e-05
ARL3	10q24.32	-0.224515	3.86e-06	7.68e-05
B3GNT7	2q37.1|2q37.1	0.224474	3.87e-06	7.71e-05
WBP2	17q25.1	-0.224451	3.88e-06	7.72e-05
ABCA13	7p12.3	0.224353	3.92e-06	7.79e-05
C1QA	1p36.12	-0.22432	3.93e-06	7.8e-05
MIR17HG	13q31.3	0.224315	3.93e-06	7.8e-05
CCDC150	2q33.1	0.224283	3.95e-06	7.82e-05
NEFH	22q12.2	-0.224028	4.05e-06	8.01e-05
STON2	14q31.1	0.224028	4.05e-06	8.01e-05
NUAK2	1q32.1	0.22401	4.06e-06	8.02e-05
LNPK	2q31.1	0.223901	4.1e-06	8.1e-05
DUOXA1	15q21.1	0.223835	4.13e-06	8.14e-05
GBP1P1	1p22.2	-0.223655	4.21e-06	8.29e-05
ROCK2	2p25.1	0.223592	4.23e-06	8.33e-05
EBI3	19p13.3	-0.223467	4.29e-06	8.42e-05
GPRC5A	12p13.1	0.223463	4.29e-06	8.42e-05
IKZF4	12q13.2	-0.223428	4.31e-06	8.45e-05
C9ORF64	9q21.32	-0.223402	4.32e-06	8.46e-05
SUPT4H1	17q22	-0.223353	4.34e-06	8.49e-05
CITED1	Xq13.1	0.223247	4.38e-06	8.58e-05
LEXM	1p32.3	0.223179	4.41e-06	8.63e-05
SCPEP1	17q22	-0.223146	4.43e-06	8.65e-05
CYB5R1	1q32.1	-0.223112	4.45e-06	8.67e-05
TG	8q24.22	0.223005	4.49e-06	8.76e-05
IKBIP	12q23.1	-0.222857	4.56e-06	8.88e-05
DDC	7p12.2-p12.1	0.222804	4.59e-06	8.92e-05
MCTS1	Xq24	0.222778	4.6e-06	8.93e-05
PEA15	1q23.2	-0.222767	4.6e-06	8.93e-05
HMGCS1	5p12	0.222742	4.61e-06	8.95e-05
MLIP	6p12.1	0.222734	4.62e-06	8.95e-05
ABCB11	2q31.1	0.222682	4.64e-06	8.98e-05
RALGPS2	1q25.2	0.222597	4.68e-06	9.05e-05
OSBPL2	20q13.33	0.222572	4.69e-06	9.07e-05
TRIM10	6p22.1	0.222561	4.7e-06	9.07e-05
PIP4K2C	12q13.3	0.222543	4.71e-06	9.08e-05
TBC1D8B	Xq22.3	0.22251	4.72e-06	9.09e-05
SORBS3	8p21.3	-0.222505	4.73e-06	9.09e-05
PIWIL1	12q24.33	0.222384	4.78e-06	9.2e-05
TMEM171	5q13.2	0.222343	4.8e-06	9.23e-05
ROGDI	16p13.3	-0.222248	4.85e-06	9.31e-05
CCR10	17q21.2	-0.22222	4.86e-06	9.32e-05
ZNF195	11p15.4	0.222193	4.88e-06	9.34e-05
SEMA5A	5p15.31	0.222187	4.88e-06	9.34e-05
URAD	13q12.2	0.222151	4.9e-06	9.36e-05
TMCC2	1q32.1	-0.222085	4.93e-06	9.42e-05
MGST1	12p12.3	0.222073	4.94e-06	9.42e-05
ARHGEF5	7q35	0.222055	4.95e-06	9.43e-05
ARSK	5q15	-0.222017	4.96e-06	9.44e-05
CMTM7	3p22.3	-0.22201	4.97e-06	9.44e-05
RAB39B	Xq28	-0.222009	4.97e-06	9.44e-05
VILL	3p22.2	0.221734	5.11e-06	9.7e-05
MANCR	10p15.1	0.221684	5.13e-06	9.74e-05
DMAP1	1p34.1	-0.221477	5.24e-06	9.93e-05
CHRNA7	15q13.3	0.221464	5.25e-06	9.94e-05
ZNF2	2q11.1	-0.221451	5.25e-06	9.94e-05
DIS3	13q21.33	0.221436	5.26e-06	9.95e-05
MORN4	10q24.2	-0.221392	5.29e-06	9.98e-05
SEPTIN6	Xq24	-0.221344	5.31e-06	0.00010015
IRF2BPL	14q24.3	-0.22134	5.31e-06	0.00010015
RFNG	17q25.3	-0.221191	5.39e-06	0.000101539
RING1	6p21.32	-0.221184	5.4e-06	0.000101539
KCNK5	6p21.2	0.221119	5.43e-06	0.000102047
ADTRP	6p24.1	0.22111	5.44e-06	0.000102047
LOC729603	6q25.3	0.221106	5.44e-06	0.000102047
EXOC7	17q25.1	-0.221096	5.44e-06	0.00010206
CBY1	22q13.1	-0.221034	5.48e-06	0.000102509
PDP1	8q22.1	0.221034	5.48e-06	0.000102509
GGT8P	2p11.2	0.220976	5.51e-06	0.000102875
ALS2CL	3p21.31	0.220976	5.51e-06	0.000102875
C15ORF62	15q15.1	0.22097	5.51e-06	0.000102875
C3ORF67	3p14.2	0.220887	5.56e-06	0.000103554
GLRA2	Xp22.2	0.220886	5.56e-06	0.000103554
TOR1AIP1	1q25.2	-0.220772	5.62e-06	0.000104645
UMODL1	21q22.3	0.220712	5.66e-06	0.000105178
CASTOR1	22q12.2	-0.220659	5.69e-06	0.000105642
RHCG	15q26.1	0.220642	5.7e-06	0.000105725
SCEL	13q22.3	0.220581	5.73e-06	0.000106279
PBDC1	Xq13.3	0.220563	5.74e-06	0.000106371
ZBTB4	17p13.1	-0.220545	5.75e-06	0.000106466
TTLL2	6q27	0.220499	5.78e-06	0.000106851
ONECUT2	18q21.31	0.22047	5.8e-06	0.000107069
SLC28A3	9q21.32-q21.33	0.220436	5.82e-06	0.00010733
TRIM29	11q23.3	0.220344	5.87e-06	0.000108223
CCDC28B	1p35.2	-0.220293	5.9e-06	0.000108682
PTPRCAP	11q13.2	-0.220057	6.04e-06	0.000111063
SLC46A3	13q12.3	0.22005	6.04e-06	0.000111063
COL7A1	3p21.31	0.220048	6.05e-06	0.000111063
RBFA	18q23	-0.220009	6.07e-06	0.000111366
LOC653653	17q23.1	-0.220002	6.07e-06	0.000111366
FRS3	6p21.1	-0.21998	6.09e-06	0.00011151
VMO1	17p13.2	-0.219956	6.1e-06	0.000111674
EPHX4	1p22.1	0.219941	6.11e-06	0.000111748
PSAP	10q22.1	-0.219796	6.2e-06	0.000113263
SPICE1	3q13.2	0.219671	6.28e-06	0.000114586
DPF2	11q13.1	-0.219639	6.3e-06	0.000114841
GZMK	5q11.2	-0.219621	6.31e-06	0.00011495
ARFGEF3	6q23.3-q24.1	0.219585	6.33e-06	0.000115256
LINC00663	19p13.11	-0.219538	6.36e-06	0.000115694
TMEM268	9q32	-0.219485	6.39e-06	0.000116198
DNAJC4	11q13.1	-0.219407	6.44e-06	0.000117002
TFF1	21q22.3	0.219379	6.46e-06	0.000117223
SH3BGR	21q22.2	-0.219366	6.47e-06	0.000117268
SNX17	2p23.3	-0.21932	6.5e-06	0.000117692
COL26A1	7q22.1	-0.219306	6.51e-06	0.000117692
SYBU	8q23.2	0.219302	6.51e-06	0.000117692
OCLN	5q13.2	0.219251	6.54e-06	0.000118188
NAP1L1	12q21.2	-0.219242	6.55e-06	0.000118191
IGF2BP1	17q21.32	0.219232	6.56e-06	0.000118205
PARP16	15q22.31	-0.219203	6.58e-06	0.000118432
CNOT11	2q11.2	0.219176	6.59e-06	0.000118649
STRIP2	7q32.1	0.219126	6.63e-06	0.000119129
STK31	7p15.3	0.218977	6.73e-06	0.000120797
RALGAPB	20q11.23	0.218872	6.8e-06	0.000121877
SERPINI1	3q26.1	-0.218869	6.8e-06	0.000121877
SLC25A24	1p13.3	0.218794	6.85e-06	0.000122684
KLC4	6p21.1	0.218775	6.86e-06	0.00012281
TNFSF12	17p13.1	-0.218724	6.9e-06	0.000123318
PHF13	1p36.31	-0.218614	6.97e-06	0.00012456
FBXO7	22q12.3	-0.21856	7.01e-06	0.000125118
SMIM29	6p21.31	-0.218509	7.04e-06	0.000125639
TADA2B	4p16.1	-0.218468	7.07e-06	0.000126034
ZNF771	16p11.2	-0.218402	7.12e-06	0.00012675
SLC44A4	6p21.33	0.2183	7.19e-06	0.000127919
RASEF	9q21.32	0.218244	7.23e-06	0.000128517
P2RY12	3q25.1	-0.218136	7.31e-06	0.000129765
LGALS9C	17p11.2	0.218129	7.31e-06	0.000129765
ZC3HC1	7q32.2	-0.218099	7.34e-06	0.000130038
IL23R	1p31.3	0.218037	7.38e-06	0.00013072
RIOK3	18q11.2	0.218001	7.41e-06	0.000131068
ISY1	3q21.3	-0.217938	7.45e-06	0.000131765
TINF2	14q12	-0.217836	7.53e-06	0.000132987
SLC12A4	16q22.1	-0.217786	7.57e-06	0.000133524
ALOX15	17p13.2	0.217713	7.62e-06	0.000134377
SCGB2A1	11q12.3	0.21766	7.66e-06	0.000134959
SIPA1	11q13.1	-0.217647	7.67e-06	0.000135018
EID1	15q21.1	-0.217615	7.69e-06	0.000135325
PGAP1	2q33.1	0.217531	7.76e-06	0.000136331
CDCP1	3p21.31	0.217498	7.78e-06	0.000136654
KIAA1841	2p15	0.217436	7.83e-06	0.000137369
F5	1q24.2	0.217416	7.85e-06	0.000137521
PARM1	4q13.3	0.217365	7.89e-06	0.000138094
CYB5B	16q22.1	0.217325	7.92e-06	0.000138518
RAET1E	6q25.1	0.217261	7.97e-06	0.000139274
CAMSAP3	19p13.2	0.217215	8e-06	0.000139781
C22ORF39	22q11.21	-0.217207	8.01e-06	0.000139781
UROS	10q26.2	-0.21715	8.05e-06	0.000140341
RILPL1	12q24.31	-0.217149	8.06e-06	0.000140341
MED28	4p15.32	-0.21713	8.07e-06	0.00014045
ZG16	16p11.2	0.217123	8.08e-06	0.00014045
SERINC2	1p35.2	0.217052	8.13e-06	0.000141315
TCIM	8p11.21	0.216954	8.21e-06	0.00014256
PCK2	14q11.2-q12	0.21685	8.3e-06	0.000143857
CLN3	16p12.1	0.216844	8.3e-06	0.000143857
REG3A	2p12	0.216826	8.32e-06	0.000143931
FOXO3B	17p11.2	0.216822	8.32e-06	0.000143931
SLC7A4	22q11.21	0.216773	8.36e-06	0.000144456
PAN3	13q12.2	0.216763	8.37e-06	0.000144456
C22ORF23	22q13.1	-0.216756	8.37e-06	0.000144456
ZC3H10	12q13.2	-0.21675	8.38e-06	0.000144456
FARP2	2q37.3	0.21671	8.41e-06	0.0001449
CYP1B1	2p22.2	-0.216634	8.47e-06	0.000145863
CCDC71	3p21.31	-0.216543	8.55e-06	0.000147046
LTK	15q15.1	0.216489	8.6e-06	0.00014767
NXPE2	11q23.2-q23.3	0.216482	8.6e-06	0.00014767
PDXDC2P-NPIPB14P	16q22.1	0.216327	8.73e-06	0.000149801
SMIM5	17q25.1	0.216251	8.8e-06	0.000150801
ZFYVE9	1p32.3	-0.216191	8.85e-06	0.000151553
PRKAR1A	17q24.2	-0.216159	8.88e-06	0.000151898
TNFRSF25	1p36.31	0.216033	8.99e-06	0.000153605
PRKCD	3p21.1	0.216028	8.99e-06	0.000153605
NET1	10p15.1	0.215997	9.02e-06	0.000153947
MAD2L2	1p36.22	-0.215956	9.06e-06	0.000154432
CDC25B	20p13	0.215947	9.06e-06	0.000154437
POLR3H	22q13.2	-0.21592	9.09e-06	0.00015472
ANG	14q11.2	0.215862	9.14e-06	0.000155426
CCR5	3p21.31	-0.215856	9.14e-06	0.000155426
MICALL1	22q13.1	-0.215735	9.25e-06	0.000157141
MFSD2A	1p34.2	0.215713	9.27e-06	0.000157342
HCST	19q13.12	-0.215691	9.29e-06	0.000157548
SPRR2D	1q21.3	0.215504	9.46e-06	0.000160326
FMN1	15q13.3	0.215463	9.5e-06	0.000160825
MPP2	17q21.31	-0.215448	9.52e-06	0.000160932
MROH8	20q11.23	-0.215325	9.63e-06	0.000162681
ALG5	13q13.3	0.21532	9.64e-06	0.000162681
GGTA1P	9q33.2	-0.215292	9.66e-06	0.000162985
SH3D21	1p34.3	0.215217	9.73e-06	0.00016405
LAD1	1q32.1	0.215191	9.76e-06	0.00016433
AADACP1	3q25.1	0.21514	9.81e-06	0.000165013
UBASH3A	21q22.3	-0.215097	9.85e-06	0.000165448
TMEM176A	7q36.1	0.215095	9.85e-06	0.000165448
TPRN	9q34.3	0.215059	9.88e-06	0.000165898
GIMAP1	7q36.1	-0.215004	9.94e-06	0.000166654
ORAI1	12q24.31	-0.214912	1e-05	0.000167924
H1FX-AS1	3q21.3	-0.214909	1e-05	0.000167924
C11ORF42	11p15.4	0.214878	1.01e-05	0.000168291
OTUB2	14q32.12	0.214719	1.02e-05	0.000170772
REM2	14q11.2	0.214702	1.02e-05	0.000170919
CARNS1	11q13.2	-0.214644	1.03e-05	0.00017173
DUSP2	2q11.2	-0.214614	1.03e-05	0.000172099
CRELD1	3p25.3	-0.2146	1.03e-05	0.000172196
DAG1	3p21.31	-0.214572	1.04e-05	0.000172509
ROR1	1p31.3	-0.214476	1.05e-05	0.000173983
ABHD8	19p13.11	-0.214438	1.05e-05	0.000174487
C12ORF65	12q24.31	-0.214419	1.05e-05	0.000174671
MFSD6	2q32.2	0.214387	1.06e-05	0.000175067
SP6	17q21.32	0.214319	1.06e-05	0.000176084
APOBEC4	1q25.3	0.214283	1.07e-05	0.000176546
GGT6	17p13.2	0.214204	1.07e-05	0.000177772
HECA	6q24.1	0.214128	1.08e-05	0.000178929
PSMD2	3q27.1	-0.214096	1.09e-05	0.000179343
MAPK12	22q13.33	-0.214064	1.09e-05	0.000179757
HSD17B11	4q22.1	0.213999	1.1e-05	0.000180739
NME4	16p13.3	-0.213926	1.1e-05	0.000181877
PDCD7	15q22.31	-0.213868	1.11e-05	0.000182757
SLC7A6OS	16q22.1	-0.213753	1.12e-05	0.00018465
CCL20	2q36.3	0.213721	1.13e-05	0.000185067
MIER3	5q11.2	0.213626	1.14e-05	0.000186625
NUBP2	16p13.3	-0.213595	1.14e-05	0.000187031
C2CD4B	15q22.2	0.213564	1.14e-05	0.000187448
FAM53C	5q31.2	-0.213555	1.14e-05	0.000187457
S100A14	1q21.3	0.213485	1.15e-05	0.000188581
SNX13	7p21.1	0.213465	1.15e-05	0.000188786
GAMT	19p13.3	-0.21343	1.16e-05	0.000189268
C19ORF38	19p13.2	-0.21332	1.17e-05	0.000191134
SAMD13	1p31.1	0.213291	1.17e-05	0.000191522
S100A9	1q21.3	0.213246	1.18e-05	0.000192196
SH2D1A	Xq25	-0.213204	1.18e-05	0.000192754
ACY1	3p21.2	0.2132	1.18e-05	0.000192754
HOXA11	7p15.2	0.213156	1.19e-05	0.000193418
CREB3L1	11p11.2	0.21311	1.19e-05	0.000194107
SLC2A12	6q23.2	0.213061	1.2e-05	0.000194873
TTC22	1p32.3	0.213033	1.2e-05	0.000195179
KCNE2	21q22.11	-0.213028	1.2e-05	0.000195179
GRB2	17q25.1	-0.212955	1.21e-05	0.000196408
GNG7	19p13.3	-0.212899	1.22e-05	0.000197311
ITPR3	6p21.31	0.212816	1.23e-05	0.000198739
PLS1	3q23	0.212663	1.25e-05	0.000201534
PBX2	6p21.32	-0.212646	1.25e-05	0.00020166
SSTR5-AS1	16p13.3	0.212632	1.25e-05	0.00020166
DDX60L	4q32.3	0.212631	1.25e-05	0.00020166
ATG4C	1p31.3	-0.212616	1.25e-05	0.00020179
HMCES	3q21.3	-0.212564	1.26e-05	0.000202638
TMEM131L	4q31.3	-0.212533	1.26e-05	0.000203083
UFM1	13q13.3	0.212496	1.27e-05	0.000203657
DCAKD	17q21.31	-0.212313	1.29e-05	0.000207109
CHST11	12q23.3	-0.212275	1.29e-05	0.000207707
ARL14	3q25.33	0.212265	1.3e-05	0.000207723
HOMER3	19p13.11	-0.212189	1.3e-05	0.000209098
43892	19p13.2	-0.212081	1.32e-05	0.000211103
TIGIT	3q13.31	-0.212073	1.32e-05	0.000211103
RHPN2	19q13.11	0.212052	1.32e-05	0.000211365
COX20	1q44	-0.212029	1.32e-05	0.000211577
LINC01091	4q28.1	0.212025	1.33e-05	0.000211577
XKRX	Xq22.1	0.211991	1.33e-05	0.000212091
SLC45A4	8q24.3	0.211911	1.34e-05	0.000213553
L3MBTL4	18p11.31	-0.21189	1.34e-05	0.000213825
CYP4F35P	18p11.21	0.211846	1.35e-05	0.000214555
DHX32	10q26.2	0.211833	1.35e-05	0.000214654
RFX6	6q22.1	0.211766	1.36e-05	0.000215759
PADI1	1p36.13	0.211763	1.36e-05	0.000215759
NRCAM	7q31.1	0.211738	1.36e-05	0.000216102
CSF1	1p13.3	-0.211668	1.37e-05	0.000217397
BCL7A	12q24.31	-0.211615	1.38e-05	0.000218338
C20ORF194	20p13	-0.211593	1.38e-05	0.000218613
LOXL1	15q24.1	-0.211531	1.39e-05	0.000219746
SLC30A10	1q41	0.21146	1.4e-05	0.000221079
COQ10A	12q13.3	-0.211428	1.4e-05	0.000221575
ANXA6	5q33.1	-0.2114	1.41e-05	0.000221994
THAP1	8p11.21	-0.211357	1.41e-05	0.000222735
GIMAP4	7q36.1	-0.211263	1.43e-05	0.000224591
CXCL6	4q13.3	0.211168	1.44e-05	0.000226464
NFKBIL1	6p21.33	-0.21112	1.45e-05	0.000227326
CHMP7	8p21.3	-0.211085	1.45e-05	0.00022771
F7	13q34	0.21107	1.45e-05	0.00022771
CYB5D1	17p13.1	-0.211065	1.45e-05	0.00022771
CASP6	4q25	0.211062	1.45e-05	0.00022771
TMCC3	12q22	0.211061	1.45e-05	0.00022771
SCOC	4q31.1	0.21103	1.46e-05	0.000228217
GJB5	1p34.3	0.211	1.46e-05	0.000228705
NUDT17	1q21.1	-0.210965	1.47e-05	0.000229294
ESRP2	16q22.1	0.210943	1.47e-05	0.000229595
ZC3H12A	1p34.3	0.210761	1.5e-05	0.000233439
RXRB	6p21.32	-0.210713	1.5e-05	0.00023433
TFPI	2q32.1	0.210664	1.51e-05	0.000235239
PREP	6q21	0.210574	1.52e-05	0.000237091
IMPA1	8q21.13	0.210518	1.53e-05	0.000238175
GRAMD1C	3q13.31	0.210496	1.53e-05	0.000238495
PACSIN1	6p21.31	-0.210404	1.55e-05	0.000240409
POMC	2p23.3	-0.210319	1.56e-05	0.000242163
CYP2C9	10q23.33	0.210226	1.57e-05	0.000244127
PHLDA2	11p15.4	0.210165	1.58e-05	0.00024538
MAP2K6	17q24.3	0.210152	1.59e-05	0.000245482
CADM4	19q13.31	-0.210122	1.59e-05	0.00024595
SGSM2	17p13.3	-0.210115	1.59e-05	0.00024595
ISYNA1	19p13.11	-0.210108	1.59e-05	0.00024595
HLA-DQA1	6p21.32	-0.210084	1.6e-05	0.000246316
SLC9A3R1	17q25.1	0.210053	1.6e-05	0.000246861
VSIG4	Xq12	-0.209991	1.61e-05	0.00024813
PTPRN2	7q36.3	0.20992	1.62e-05	0.000249624
SDCCAG8	1q43-q44	-0.209819	1.64e-05	0.000251845
PAQR8	6p12.2	0.209799	1.64e-05	0.000252124
SPTLC1	9q22.31	0.209691	1.66e-05	0.000254532
PLEK2	14q23.3-q24.1	0.209679	1.66e-05	0.000254619
TM9SF2	13q32.3	0.20961	1.67e-05	0.000255981
DZIP1L	3q22.3	-0.209607	1.67e-05	0.000255981
TMEM176B	7q36.1	0.209596	1.67e-05	0.000256068
CCDC106	19q13.42	-0.209476	1.69e-05	0.000258784
CAMK2N1	1p36.12	0.209466	1.69e-05	0.000258835
HK2	2p12	0.209454	1.69e-05	0.000258936
OSCP1	1p34.3	-0.209361	1.71e-05	0.000261037
TNFRSF18	1p36.33	-0.209261	1.73e-05	0.000263329
USP13	3q26.33	-0.209237	1.73e-05	0.000263713
LTA	6p21.33	-0.209206	1.73e-05	0.000264311
SLC25A11	17p13.2	-0.209136	1.75e-05	0.000265848
GPLD1	6p22.3	-0.209059	1.76e-05	0.000267443
CDK2AP1	12q24.31	-0.209057	1.76e-05	0.000267443
BBOX1	11p14.2	0.208999	1.77e-05	0.000268516
RDH16	12q13.3	0.208999	1.77e-05	0.000268516
SEC61G	7p11.2	0.208913	1.78e-05	0.00027052
GLIPR2	9p13.3	-0.208823	1.8e-05	0.000272623
XYLT2	17q21.33	-0.208741	1.81e-05	0.000274523
USF2	19q13.12	-0.20871	1.82e-05	0.000275142
KLRK1	12p13.2	-0.208639	1.83e-05	0.000276778
CIRBP	19p13.3	-0.20861	1.83e-05	0.000277335
SNAI3	16q24.2	-0.208454	1.86e-05	0.000281219
FAM25A	10q23.2	0.208309	1.89e-05	0.000284811
HIF1AN	10q24.31	-0.208304	1.89e-05	0.000284811
GATD3A	21q22.3	-0.208268	1.89e-05	0.000285573
GYPC	2q14.3	-0.208221	1.9e-05	0.000286315
DVL3	3q27.1	-0.20822	1.9e-05	0.000286315
GRPEL2	5q32	0.208217	1.9e-05	0.000286315
SYTL4	Xq22.1	0.208174	1.91e-05	0.000287259
AFTPH	2p14	0.208133	1.92e-05	0.000288156
SLC44A1	9q31.1-q31.2	0.207997	1.94e-05	0.00029166
ZNF768	16p11.2	-0.207919	1.96e-05	0.000293589
IGFLR1	19q13.12	-0.207811	1.98e-05	0.000296362
SPATA6L	9p24.2-p24.1	0.207744	1.99e-05	0.00029802
ARL2BP	16q13	-0.207704	2e-05	0.000298916
TAF2	8q24.12	0.207668	2e-05	0.000299705
ABLIM2	4p16.1	0.207586	2.02e-05	0.000301804
TAB1	22q13.1	-0.20748	2.04e-05	0.000304613
BORA	13q21.33	0.207463	2.04e-05	0.000304871
MRFAP1L1	4p16.1	-0.2074	2.06e-05	0.000306436
S1PR4	19p13.3	-0.207354	2.07e-05	0.000307481
IQGAP3	1q22	0.207347	2.07e-05	0.000307481
SMYD1	2p11.2	-0.207341	2.07e-05	0.000307481
TPMT	6p22.3	0.207312	2.07e-05	0.000308093
C8ORF76	8q24.13	0.207294	2.08e-05	0.000308287
PAXIP1-AS2	7q36.2	-0.207289	2.08e-05	0.000308287
SNAPC2	19p13.2	-0.207266	2.08e-05	0.000308746
PPP2R2B	5q32	-0.20712	2.11e-05	0.000312756
TOR4A	9q34.3	0.207014	2.13e-05	0.000315666
SNX18	5q11.2	-0.206919	2.15e-05	0.000318104
UBR5	8q22.3	0.206916	2.15e-05	0.000318104
AP1S2	Xp22.2	-0.206765	2.18e-05	0.000322318
LONRF3	Xq24	0.20676	2.18e-05	0.000322318
ZNF672	1q44	-0.206716	2.19e-05	0.000323406
C1ORF105	1q24.3	0.206587	2.22e-05	0.000327101
OTOP3	17q25.1	0.206498	2.24e-05	0.000329574
DRAM1	12q23.2	-0.206467	2.24e-05	0.000330293
TMEM74B	20p13	0.206443	2.25e-05	0.000330804
UCK1	9q34.13	-0.206419	2.25e-05	0.000331291
TGFB3	14q24.3	-0.206313	2.28e-05	0.000334316
HIRIP3	16p11.2	-0.206306	2.28e-05	0.000334316
RNF128	Xq22.3	0.206299	2.28e-05	0.000334319
ZNF500	16p13.3	-0.206237	2.29e-05	0.00033601
GRHL1	2p25.1	0.206225	2.3e-05	0.00033613
DIO3OS	14q32.31	0.206173	2.31e-05	0.00033754
ZNF292	6q14.3	0.206164	2.31e-05	0.00033758
IL7	8q21.13	0.205978	2.35e-05	0.000343244
KRT8	12q13.13	0.205965	2.35e-05	0.000343386
NRG1	8p12	0.205945	2.36e-05	0.000343783
EGR2	10q21.3	-0.205907	2.36e-05	0.000344764
GAS2L1	22q12.2	-0.205827	2.38e-05	0.000347091
TCEAL3	Xq22.2	-0.205816	2.38e-05	0.000347194
NCOA7	6q22.31-q22.32	0.205763	2.4e-05	0.000348669
VSTM5	11q21	0.205751	2.4e-05	0.000348807
CEP170	1q43	-0.205573	2.44e-05	0.000354324
NDUFV3	21q22.3	-0.205567	2.44e-05	0.000354324
TMEM121	14q32.33	-0.20546	2.46e-05	0.000357599
GGTLC2	22q11.22	0.205406	2.48e-05	0.000359139
TTC39C	18q11.2	-0.205393	2.48e-05	0.000359341
LRRC1	6p12.1	0.205376	2.48e-05	0.000359634
HLA-DMB	6p21.32	-0.205358	2.49e-05	0.000359994
STRN	2p22.2	0.205221	2.52e-05	0.000364329
SNAI3-AS1	16q24.2	-0.205199	2.53e-05	0.000364833
PKD1L1	7p12.3	0.20517	2.53e-05	0.000365533
DIP2B	12q13.12	0.205127	2.54e-05	0.000366756
TYW3	1p31.1	-0.205089	2.55e-05	0.000367765
CRACR2A	12p13.32	0.205078	2.55e-05	0.000367899
GALK2	15q21.1-q21.2	0.205065	2.56e-05	0.000368023
FZD2	17q21.31	-0.205059	2.56e-05	0.000368023
RNF121	11q13.4	-0.204985	2.58e-05	0.000370286
CDSN	6p21.33	0.204913	2.59e-05	0.000372497
SMARCD3	7q36.1	-0.20487	2.6e-05	0.000373744
IGF2BP3	7p15.3	0.204854	2.61e-05	0.000374038
TSPYL1	6q22.1	-0.20484	2.61e-05	0.000374256
CEACAM20	19q13.31	0.204823	2.62e-05	0.000374577
RFFL	17q12	0.204739	2.64e-05	0.000377239
DEFB4A	8p23.1	0.204705	2.64e-05	0.000378144
CATSPERB	14q32.12	0.204675	2.65e-05	0.00037895
BAG4	8p11.23	-0.204578	2.68e-05	0.00038208
SINHCAF	12p11.21	0.204526	2.69e-05	0.000383667
RBP3	10q11.22	0.204504	2.69e-05	0.000384177
UCN2	3p21.31	0.204485	2.7e-05	0.000384588
ZNF658	9q21.11	-0.204441	2.71e-05	0.000385886
GRHL2	8q22.3	0.20442	2.71e-05	0.000386364
EFL1	15q25.2	0.204376	2.73e-05	0.000387649
TMEM53	1p34.1	0.204273	2.75e-05	0.000390947
DDHD2	8p11.23	-0.204269	2.75e-05	0.000390947
RYR1	19q13.2	-0.204144	2.78e-05	0.000395217
SCARA3	8p21.1	-0.204098	2.8e-05	0.000396635
MYO1E	15q22.2	0.204078	2.8e-05	0.000397095
LINC00265	7p14.1	0.204031	2.81e-05	0.00039855
TTLL6	17q21.32	0.203991	2.82e-05	0.000399744
ARHGAP26	5q31.3	0.203941	2.84e-05	0.000401321
INSC	11p15.2	0.203725	2.89e-05	0.000409107
SLA2	20q11.23	-0.203707	2.9e-05	0.000409468
TEP1	14q11.2	0.2037	2.9e-05	0.000409468
PPARG	3p25.2	0.203677	2.91e-05	0.000410067
DLL4	15q15.1	0.203553	2.94e-05	0.000414463
HNRNPA0	5q31.2	-0.203543	2.94e-05	0.000414463
RAB29	1q32.1	-0.203538	2.94e-05	0.000414463
SH2D3A	19p13.3	0.203503	2.95e-05	0.000415529
FCGR2B	1q23.3	-0.203432	2.97e-05	0.000417966
INPP5J	22q12.2	0.203362	2.99e-05	0.000420351
AXDND1	1q25.2	0.203344	3e-05	0.000420756
ANXA7	10q22.2	-0.203228	3.03e-05	0.000424997
SYNJ2	6q25.3	0.203184	3.04e-05	0.000426405
NDNF	4q27	0.203164	3.05e-05	0.000426893
ACAA2	18q21.1	0.203084	3.07e-05	0.000429771
SLC25A38	3p22.1	-0.203051	3.08e-05	0.000430717
ALOX5	10q11.21	0.203045	3.08e-05	0.000430717
GBA3	4p15.2	0.202993	3.1e-05	0.000432467
SYT6	1p13.2	-0.20297	3.1e-05	0.000433113
DOK2	8p21.3	-0.202848	3.14e-05	0.000437675
RNF32	7q36.3	0.202838	3.14e-05	0.000437699
NUDC	1p36.11	-0.202832	3.14e-05	0.000437699
MTM1	Xq28	0.202818	3.15e-05	0.000437965
B4GALT2	1p34.1	-0.202769	3.16e-05	0.000439651
NLRP6	11p15.5	0.202751	3.17e-05	0.000440091
ACY3	11q13.2	0.202724	3.17e-05	0.000440858
EXTL1	1p36.11	-0.202715	3.18e-05	0.000440905
KLHDC7B	22q13.33	-0.202708	3.18e-05	0.000440905
PATZ1	22q12.2	-0.202662	3.19e-05	0.000442467
HIGD1A	3p22.1	0.202593	3.21e-05	0.000444979
AKR1C2	10p15.1	0.202562	3.22e-05	0.000445915
TMEM62	15q15.2	0.202501	3.24e-05	0.000448121
ERCC1	19q13.32	-0.202486	3.24e-05	0.000448343
SLC35B3	6p24.3	0.202481	3.25e-05	0.000448343
FN3KRP	17q25.3	-0.20242	3.26e-05	0.000450547
ZNF689	16p11.2	-0.202393	3.27e-05	0.000451364
CUEDC1	17q22	-0.202242	3.32e-05	0.000457315
C1QC	1p36.12	-0.202215	3.33e-05	0.000458143
CIB1	15q26.1	0.202173	3.34e-05	0.000459607
FCGR3A	1q23.3	-0.20216	3.34e-05	0.00045981
ZNF639	3q26.33	-0.202083	3.37e-05	0.000462785
CCNI2	5q31.1	0.202032	3.38e-05	0.000464635
ZNF706	8q22.3	0.202024	3.38e-05	0.000464655
ACTR3	2q14.1	0.201999	3.39e-05	0.000465397
MAPK13	6p21.31	0.201979	3.4e-05	0.000465925
SLPI	20q13.12	0.201967	3.4e-05	0.000466131
FEM1C	5q22.3	0.201922	3.42e-05	0.000467268
FOXL1	16q24.1	0.201919	3.42e-05	0.000467268
C20ORF202	20p13	0.201918	3.42e-05	0.000467268
FCGR2C	1q23.3	-0.201712	3.48e-05	0.000475833
ACTR1B	2q11.2	-0.201703	3.48e-05	0.000475884
RALB	2q14.2	0.201665	3.5e-05	0.000477221
PRPS2	Xp22.2	-0.201654	3.5e-05	0.000477382
UCHL3	13q22.2	0.201578	3.52e-05	0.000480376
EXOSC6	16q22.1	-0.201519	3.54e-05	0.000482642
ABCG2	4q22.1	0.201502	3.55e-05	0.000483071
TUT7	9q21.33	0.201486	3.55e-05	0.000483191
SRGAP1	12q14.2	0.201485	3.55e-05	0.000483191
STXBP3	1p13.3	0.201451	3.57e-05	0.000484178
THTPA	14q11.2	-0.201447	3.57e-05	0.000484178
ZNF91	19p12	0.201365	3.59e-05	0.000487505
GLIS2	16p13.3	-0.201324	3.61e-05	0.000489001
HES6	2q37.3	0.201244	3.63e-05	0.000492268
DISP2	15q15.1	0.201127	3.67e-05	0.000496861
SAA4	11p15.1	0.201127	3.67e-05	0.000496861
NRROS	3q29	-0.201069	3.69e-05	0.000499157
APOL3	22q12.3	-0.201048	3.7e-05	0.0004998
EPS8	12p12.3	0.201018	3.71e-05	0.000500797
AP1AR	4q25	0.200981	3.72e-05	0.000502186
FOXD2-AS1	1p33	0.200914	3.74e-05	0.00050492
VDR	12q13.11	0.200836	3.77e-05	0.000508171
CSF1R	5q32	-0.200736	3.81e-05	0.000512451
POMP	13q12.3	0.200711	3.81e-05	0.000513299
PRELID3B	20q13.32	0.200699	3.82e-05	0.000513506
ITIH4	3p21.1	-0.200646	3.84e-05	0.00051562
FUT4	11q21	0.200622	3.85e-05	0.000516132
SPATA2	20q13.13	0.200621	3.85e-05	0.000516132
CDKN2C	1p32.3	-0.200605	3.85e-05	0.000516417
HILS1	17q21.33	-0.200598	3.85e-05	0.000516417
FAM83A	8q24.13	0.200588	3.86e-05	0.000516417
AZIN2	1p35.1	-0.200585	3.86e-05	0.000516417
ZNF747	16p11.2	-0.200552	3.87e-05	0.000517659
PLA2G4D	15q15.1	0.200533	3.88e-05	0.000518206
ITGB7	12q13.13	-0.200525	3.88e-05	0.000518246
TMEM82	1p36.21	0.200517	3.88e-05	0.000518246
CZIB	1p32.3	-0.200463	3.9e-05	0.000520473
ZBED3	5q13.3	-0.200451	3.91e-05	0.00052067
GLS	2q32.2	0.200416	3.92e-05	0.000522026
MUL1	1p36.12	-0.200382	3.93e-05	0.000523282
ATP8B3	19p13.3	-0.200356	3.94e-05	0.000524174
GINM1	6q25.1	-0.200335	3.95e-05	0.000524386
PRF1	10q22.1	-0.20033	3.95e-05	0.000524386
ADGRG1	16q21	0.20033	3.95e-05	0.000524386
MAP4K3	2p22.1	0.200293	3.96e-05	0.000525777
WBP1	2p13.1	-0.200202	3.99e-05	0.000529769
ARHGAP27P1	17q24.1	0.200152	4.01e-05	0.000531869
SEPTIN9	17q25.3	-0.200108	4.03e-05	0.000533546
PPARA	22q13.31	0.200102	4.03e-05	0.000533546
CYP3A4	7q22.1	0.200091	4.04e-05	0.000533752
KCNJ10	1q23.2	-0.20005	4.05e-05	0.000534921
CYP2W1	7p22.3	0.200049	4.05e-05	0.000534921
FLOT2	17q11.2	-0.200045	4.05e-05	0.000534921
RASSF10	11p15.3	0.200003	4.07e-05	0.000536609
CD40	20q13.12	-0.199986	4.07e-05	0.000537074
GPCPD1	20p12.3	0.199962	4.08e-05	0.000537892
EPS8L2	11p15.5	0.199841	4.13e-05	0.000543301
SLC23A3	2q35	0.199837	4.13e-05	0.000543301
PEX12	17q12	-0.1998	4.14e-05	0.000544807
SEPTIN1	16p11.2	-0.19958	4.23e-05	0.000555364
C7	5p13.1	-0.199502	4.26e-05	0.000558945
KNG1	3q27.3	0.199453	4.27e-05	0.000561057
MAP4K1	19q13.2	-0.199444	4.28e-05	0.000561144
NT5M	17p11.2	-0.199433	4.28e-05	0.000561334
CBX1	17q21.32	-0.199413	4.29e-05	0.000562009
C1ORF162	1p13.2	-0.199399	4.3e-05	0.00056233
LANCL3	Xp21.1	0.199375	4.3e-05	0.000563176
ARPP21	3p22.3	-0.19928	4.34e-05	0.000567524
PPP1R3F	Xp11.23	-0.199276	4.34e-05	0.000567524
APBA3	19p13.3	-0.199159	4.39e-05	0.000573194
STUB1	16p13.3	-0.199145	4.4e-05	0.000573536
SNTA1	20q11.21	-0.19911	4.41e-05	0.000574956
MOGAT2	11q13.5	0.199088	4.42e-05	0.00057573
GIMAP7	7q36.1	-0.199028	4.44e-05	0.000578481
CAB39	2q37.1	0.19902	4.45e-05	0.000578512
SLC48A1	12q13.11	-0.199012	4.45e-05	0.00057856
UNK	17q25.1	-0.198954	4.47e-05	0.000581258
CXCL9	4q21.1	-0.198907	4.49e-05	0.000583314
MTIF3	13q12.2	0.19889	4.5e-05	0.00058384
EPHB1	3q22.2	0.198836	4.52e-05	0.000586295
KLK3	19q13.33	0.198796	4.54e-05	0.00058779
BCL2L15	1p13.2	0.198786	4.54e-05	0.00058779
CD27	12p13.31	-0.198786	4.54e-05	0.00058779
AMACR	5p13.2	0.19878	4.54e-05	0.00058779
DQX1	2p13.1	0.198712	4.57e-05	0.000591007
IL13RA1	Xq24	0.198623	4.61e-05	0.000595363
GAS2	11p14.3	0.198576	4.63e-05	0.000597465
FAM107B	10p13	-0.19857	4.63e-05	0.000597465
TPH1	11p15.1	0.198514	4.65e-05	0.000600077
CRLF1	19p13.11	-0.198498	4.66e-05	0.000600263
XKR9	8q13.3	0.198495	4.66e-05	0.000600263
TTR	18q12.1	0.198489	4.66e-05	0.000600263
RAB3B	1p32.3	0.198406	4.7e-05	0.000604396
RGS14	5q35.3	-0.198385	4.71e-05	0.000605167
PRODH	22q11.21	0.198359	4.72e-05	0.00060618
BLM	15q26.1	0.19833	4.73e-05	0.000607387
SPPL2B	19p13.3	0.198294	4.75e-05	0.000608982
CD9	12p13.31	0.198278	4.75e-05	0.000609431
DIPK1C	18q22.3	-0.198258	4.76e-05	0.000610165
SELENOS	15q26.3	0.198248	4.76e-05	0.000610304
IL18BP	11q13.4	-0.198206	4.78e-05	0.000612248
TPCN1	12q24.13	0.198161	4.8e-05	0.0006143
MPZL3	11q23.3	0.198132	4.81e-05	0.000615523
IFT88	13q12.11	0.198125	4.82e-05	0.000615523
LSMEM1	7q31.1	0.19811	4.82e-05	0.00061595
GPD1	12q13.12	0.198029	4.86e-05	0.000620089
PARK7	1p36.23	-0.198011	4.87e-05	0.000620692
PDSS2	6q21	0.197924	4.91e-05	0.000625148
TCTN3	10q24.1	-0.197847	4.94e-05	0.000629103
CEP19	3q29	-0.197831	4.95e-05	0.000629577
CD81	11p15.5	-0.197798	4.96e-05	0.00063103
UBE2A	Xq24	0.197777	4.97e-05	0.000631829
TIAF1	17q11.2	0.197733	4.99e-05	0.000633934
REEP2	5q31.2	-0.197673	5.02e-05	0.000636974
PRKCQ	10p15.1	-0.197633	5.03e-05	0.000638846
ZBTB12	6p21.33	-0.19761	5.05e-05	0.000639357
WDR24	16p13.3	-0.197602	5.05e-05	0.000639357
PPBP	4q13.3	0.197598	5.05e-05	0.000639357
CHD3	17p13.1	-0.197596	5.05e-05	0.000639357
CDR2L	17q25.1	-0.197522	5.09e-05	0.000643214
SLC2A6	9q34.2	-0.19751	5.09e-05	0.000643469
SERPING1	11q12.1	-0.197485	5.1e-05	0.000644508
FOLR2	11q13.4	-0.197443	5.12e-05	0.000646527
LRCH3	3q29	-0.197426	5.13e-05	0.000647133
LINC00698	3p14.2	0.197386	5.15e-05	0.000648831
GIMAP6	7q36.1	-0.197383	5.15e-05	0.000648831
PIN1	19p13.2	-0.197376	5.15e-05	0.000648831
BAIAP2L2	22q13.1	0.197363	5.16e-05	0.000649186
MAN2B1	19p13.13	-0.197348	5.17e-05	0.00064965
HMGCR	5q13.3	0.197254	5.21e-05	0.000654684
C1QTNF12	1p36.33	0.197246	5.21e-05	0.000654771
PYCR2	1q42.12	-0.197231	5.22e-05	0.000655226
ADAP1	7p22.3	0.197206	5.23e-05	0.000656266
VAMP5	2p11.2	-0.197199	5.23e-05	0.000656266
TNFRSF14-AS1	1p36.32	0.197173	5.25e-05	0.000657381
MTSS2	16q22.1	-0.197089	5.29e-05	0.000661557
NFIC	19p13.3	-0.197089	5.29e-05	0.000661557
PRKAA1	5p13.1	0.197026	5.32e-05	0.000664843
GRTP1	13q34	0.196989	5.33e-05	0.000666616
C9ORF152	9q31.3	0.196951	5.35e-05	0.000668503
PLOD1	1p36.22	-0.196894	5.38e-05	0.000671481
FHL3	1p34.3	-0.196842	5.4e-05	0.000674208
FEM1A	19p13.3	-0.196781	5.43e-05	0.000677443
ISCA1P1	5q12.1	-0.196746	5.45e-05	0.000678809
GALE	1p36.11	0.196745	5.45e-05	0.000678809
MIA2	14q21.1	0.196729	5.46e-05	0.000679356
ARHGAP5	14q12	0.196711	5.47e-05	0.000680026
CNKSR1	1p36.11	0.196675	5.48e-05	0.000681746
MICU2	13q12.11	0.196627	5.51e-05	0.000683866
MS4A6A	11q12.2	-0.196621	5.51e-05	0.000683866
TM4SF19	3q29	0.19662	5.51e-05	0.000683866
C12ORF43	12q24.31	-0.196579	5.53e-05	0.000685967
ZFC3H1	12q21.1	0.196532	5.55e-05	0.000688391
PLA2G10	16p13.12	0.196501	5.57e-05	0.000689422
CCDC13	3p22.1	-0.196496	5.57e-05	0.000689422
ABCC3	17q21.33	0.196495	5.57e-05	0.000689422
CAMK2N2	3q27.1	-0.196369	5.64e-05	0.000696576
RBM41	Xq22.3	0.196365	5.64e-05	0.000696576
PLCD3	17q21.31	0.196285	5.68e-05	0.000701085
RNF227	17p13.1	-0.196215	5.71e-05	0.000705042
CERS1	19p13.11	-0.196148	5.75e-05	0.000708704
CYP2R1	11p15.2	0.196143	5.75e-05	0.000708704
C1QB	1p36.12	-0.196108	5.77e-05	0.000710494
APOE	19q13.32	-0.196048	5.8e-05	0.000713862
SRGAP2	1q32.1	-0.196038	5.8e-05	0.000714045
RETREG2	2q35	-0.19601	5.82e-05	0.000714578
ZCWPW1	7q22.1	-0.196005	5.82e-05	0.000714578
PIK3CD	1p36.22	-0.196004	5.82e-05	0.000714578
CEBPA	19q13.11	0.196002	5.82e-05	0.000714578
C11ORF21	11p15.5	-0.195955	5.85e-05	0.000717181
ABHD17B	9q21.13	0.19593	5.86e-05	0.0007183
TBC1D10C	11q13.2	-0.195917	5.87e-05	0.00071871
ZNF48	16p11.2	-0.195841	5.91e-05	0.00072316
SUMO2	17q25.1	-0.195768	5.95e-05	0.000727409
TBC1D25	Xp11.23	-0.195757	5.95e-05	0.000727673
JAKMIP1	4p16.1	-0.195725	5.97e-05	0.000729263
BZW1	2q33.1	0.195711	5.97e-05	0.000729721
PSTPIP1	15q24.3	-0.195664	6e-05	0.000732337
UBL7	15q24.1	-0.19562	6.02e-05	0.000734776
FRYL	4p11	0.195585	6.04e-05	0.000736609
UBE4A	11q23.3	0.195566	6.05e-05	0.000737046
LINC00520	14q22.3	0.195565	6.05e-05	0.000737046
DVL2	17p13.1	-0.195528	6.07e-05	0.000739017
GNPTG	16p13.3	-0.195477	6.1e-05	0.000741875
SOX10	22q13.1	-0.195439	6.12e-05	0.000743782
NPC1L1	7p13	0.195431	6.13e-05	0.000743782
POLD4	11q13.2	0.195428	6.13e-05	0.000743782
TPBG	6q14.1	0.195402	6.14e-05	0.000744604
FCGR1CP	1q21.1	-0.195402	6.14e-05	0.000744604
SMPD2	6q21	0.195371	6.16e-05	0.000746218
ZNF683	1p36.11	-0.195306	6.19e-05	0.000750059
EPM2A	6q24.3	-0.195227	6.24e-05	0.00075485
DPYD	1p21.3	-0.195179	6.26e-05	0.000757448
CYBC1	17q25.3	-0.195175	6.27e-05	0.000757448
GPR180	13q32.1	0.195146	6.28e-05	0.000758942
RAB11FIP2	10q26.11	-0.19508	6.32e-05	0.000762903
AVL9	7p14.3	0.195057	6.33e-05	0.00076401
HGD	3q13.33	0.195011	6.36e-05	0.000766656
DHRS11	17q12	0.194947	6.39e-05	0.000770583
HAGH	16p13.3	-0.194933	6.4e-05	0.000771073
CXCL5	4q13.3	0.194918	6.41e-05	0.000771583
SUPT20H	13q13.3	0.194895	6.42e-05	0.000772694
SH2D2A	1q23.1	-0.194822	6.46e-05	0.000777241
ISCU	12q23.3	-0.19479	6.48e-05	0.000779015
ZNF385A	12q13.13	-0.194757	6.5e-05	0.000780757
CTNNA2	2p12	-0.194751	6.5e-05	0.000780757
MB	22q12.3	0.194696	6.54e-05	0.000784085
OSBPL3	7p15.3	0.194618	6.58e-05	0.000789008
MANSC1	12p13.2	0.1946	6.59e-05	0.000789767
MPG	16p13.3	-0.19451	6.64e-05	0.000795609
NCBP1	9q22.33	0.194499	6.65e-05	0.000795927
ANXA2	15q22.2	0.194486	6.66e-05	0.000796386
C1ORF226	1q23.3	0.194427	6.69e-05	0.000799751
ABI1	10p12.1	0.194424	6.69e-05	0.000799751
ELP3	8p21.1	-0.194389	6.72e-05	0.000801777
SUSD4	1q41	-0.194327	6.75e-05	0.000805686
MTFR1L	1p36.11	-0.194248	6.8e-05	0.000810812
C11ORF68	11q13.1	-0.194216	6.82e-05	0.00081266
PAQR5	15q23	0.194203	6.83e-05	0.000813106
NECTIN4	1q23.3	0.194193	6.83e-05	0.000813348
ACAD9	3q21.3	-0.194181	6.84e-05	0.000813722
HEPHL1	11q21	0.194157	6.85e-05	0.000814957
B3GALT5-AS1	21q22.2	0.194143	6.86e-05	0.000815504
STAMBPL1	10q23.31	0.194117	6.88e-05	0.000816848
PLCD1	3p22.2	-0.194102	6.89e-05	0.000817466
RFESD	5q15	-0.194038	6.93e-05	0.000821619
S100A11	1q21.3	0.193998	6.95e-05	0.000823966
TRHDE	12q21.1	0.193959	6.97e-05	0.000826006
TMEM141	9q34.3	0.193957	6.98e-05	0.000826006
GGT1	22q11.23	0.193948	6.98e-05	0.000826205
RUSC1-AS1	1q22	0.193884	7.02e-05	0.000830351
HAPLN3	15q26.1	-0.193855	7.04e-05	0.000831561
RNF39	6p22.1	0.193854	7.04e-05	0.000831561
IRF2	4q35.1	-0.193807	7.07e-05	0.000834489
RAC1	7p22.1	0.193787	7.08e-05	0.000835503
IDH3A	15q25.1	0.193774	7.09e-05	0.000835989
IGSF22	11p15.1	0.193708	7.13e-05	0.000839878
DLG4	17p13.1	-0.193707	7.13e-05	0.000839878
BTG2	1q32.1	-0.193659	7.16e-05	0.000842958
F13A1	6p25.1	-0.193624	7.18e-05	0.000845041
VPS26B	11q25	-0.193605	7.19e-05	0.000846006
TRIB3	20p13	0.193531	7.24e-05	0.000851023
PDAP1	7q22.1	-0.193459	7.29e-05	0.000855853
FAHD2B	2q11.2	-0.193407	7.32e-05	0.000859279
LYSMD2	15q21.2	-0.193287	7.4e-05	0.000867848
RHOBTB2	8p21.3	-0.193236	7.43e-05	0.000871243
CTLA4	2q33.2	-0.193145	7.49e-05	0.00087774
RCL1	9p24.1	-0.193046	7.56e-05	0.000884829
S100P	4p16.1	0.19301	7.58e-05	0.000887017
PIP4K2B	17q12	-0.193005	7.58e-05	0.000887017
LOC646999	7p14.1	0.192983	7.6e-05	0.000888162
ZBTB7B	1q21.3	0.192966	7.61e-05	0.000889015
WFDC5	20q13.12	0.19294	7.63e-05	0.00089047
TBC1D3	17q12	0.192918	7.64e-05	0.000891659
PLSCR2	3q24	0.192906	7.65e-05	0.00089211
FAM83A-AS1	8q24.13	0.192862	7.68e-05	0.000895047
STK35	20p13	0.192828	7.7e-05	0.000896983
LHFPL3-AS2	7q22.2-q22.3	0.192824	7.7e-05	0.000896983
CNTLN	9p22.2	-0.192755	7.75e-05	0.000901916
CHRFAM7A	15q13.2	0.192703	7.79e-05	0.000905464
PLEKHA8	7p14.3	0.192579	7.87e-05	0.000914621
HAO1	20p12.3	-0.192575	7.87e-05	0.000914621
TMEM25	11q23.3	-0.19252	7.91e-05	0.000918498
VTA1	6q24.1-q24.2	0.192429	7.97e-05	0.000925245
SNAPIN	1q21.3	-0.192372	8.01e-05	0.000929356
DNAJB12	10q22.1	-0.192301	8.06e-05	0.000934569
NUDT3	6p21.31	-0.19223	8.11e-05	0.000939811
ANKRD24	19p13.3	-0.192187	8.14e-05	0.000942837
GBP6	1p22.2	-0.192162	8.16e-05	0.000944058
C17ORF77	17q25.1	0.192159	8.16e-05	0.000944058
EVL	14q32.2	-0.192148	8.17e-05	0.000944363
NAMPT	7q22.3	0.192142	8.18e-05	0.000944363
LMF1	16p13.3	-0.192122	8.19e-05	0.000945467
CFAP20	16q21	-0.192092	8.21e-05	0.000947417
SPATA46	1q23.3	0.192075	8.22e-05	0.000948206
GPR153	1p36.31	0.192038	8.25e-05	0.000950787
CILP	15q22.31	-0.191993	8.28e-05	0.000953959
ACAP1	17p13.1	-0.191951	8.31e-05	0.000956932
SLC22A4	5q31.1	0.191924	8.33e-05	0.000958626
LRRC47	1p36.32	-0.191917	8.34e-05	0.000958626
RNF6	13q12.13	0.191871	8.37e-05	0.00096195
STARD7-AS1	2q11.2	-0.191858	8.38e-05	0.000962499
AMN	14q32.32	0.191814	8.41e-05	0.000965582
RAG1	11p12	0.19175	8.46e-05	0.000970331
TMEM164	Xq23	0.191745	8.46e-05	0.000970331
RNF141	11p15.4|11p15	0.191703	8.49e-05	0.000972873
TNFAIP8L2	1q21.3	-0.191702	8.49e-05	0.000972873
ZFAND3	6p21.2	-0.19166	8.53e-05	0.00097586
GNA11	19p13.3	0.191625	8.55e-05	0.000978271
NUCB1	19q13.33	-0.191607	8.56e-05	0.000979216
TTC4	1p32.3	-0.191591	8.58e-05	0.000979651
B3GNT2	2p15	0.191589	8.58e-05	0.000979651
RPGR	Xp11.4	0.1915	8.65e-05	0.000986734
FES	15q26.1	-0.191491	8.65e-05	0.000986968
LPCAT4	15q14	0.19147	8.67e-05	0.000988181
KRBOX4	Xp11.3	-0.19146	8.68e-05	0.000988502
CDK5	7q36.1	-0.191434	8.69e-05	0.000989621
NOL9	1p36.31	-0.191434	8.69e-05	0.000989621
S100A7	1q21.3	0.191422	8.7e-05	0.000990065
CTNNA1	5q31.2	0.191395	8.72e-05	0.000991355
PLEKHG3	14q23.3	0.191394	8.72e-05	0.000991355
HSPH1	13q12.3	0.191351	8.76e-05	0.000994514
POLL	10q24.32	-0.191278	8.81e-05	0.000999694
TCF25	16q24.3	-0.191278	8.81e-05	0.000999694
FAM118B	11q24.2	0.191232	8.85e-05	0.00100314
SNX20	16q12.1	-0.191179	8.89e-05	0.00100717
JRKL	11q21	0.191164	8.9e-05	0.00100795
C8G	9q34.3	0.191135	8.92e-05	0.0010099
ACTN4	19q13.2	0.191107	8.94e-05	0.00101146
CBX7	22q13.1	-0.191104	8.95e-05	0.00101146
GDF6	8q22.1	-0.191086	8.96e-05	0.00101249
FAM234B	12p13.1	-0.191079	8.97e-05	0.00101256
C8ORF58	8p21.3	-0.19107	8.97e-05	0.00101273
EID2B	19q13.2	-0.190982	9.04e-05	0.00101931
ARFGEF2	20q13.13	0.190978	9.05e-05	0.00101931
TFAP2C	20q13.31	0.190976	9.05e-05	0.00101931
DYRK2	12q15	0.190958	9.06e-05	0.00102037
PTGES2-AS1	9q34.11	0.190932	9.08e-05	0.00102211
FASTKD2	2q33.3	0.190892	9.11e-05	0.00102502
CLDN23	8p23.1	0.190809	9.18e-05	0.00103188
B3GNT9	16q22.1	-0.190714	9.25e-05	0.00103984
FASLG	1q24.3	-0.190707	9.26e-05	0.00103984
PDCD1LG2	9p24.1	-0.190694	9.27e-05	0.00104042
ABCF3	3q27.1	-0.190673	9.29e-05	0.00104173
FYTTD1	3q29	-0.190664	9.29e-05	0.00104197
LPAR5	12p13.31	0.190646	9.31e-05	0.00104306
WDR53	3q29	-0.190575	9.37e-05	0.00104883
SLCO4A1-AS1	20q13.33	0.190551	9.39e-05	0.00104989
LGALS9B	17p11.2	0.190551	9.39e-05	0.00104989
ZNF488	10q11.22	0.190491	9.43e-05	0.00105472
MAP3K9	14q24.2	0.190478	9.44e-05	0.00105539
REG3G	2p12	0.190453	9.47e-05	0.00105653
TBC1D24	16p13.3	-0.190452	9.47e-05	0.00105653
ZNF821	16q22.2	-0.190435	9.48e-05	0.00105703
YES1	18p11.32	0.19043	9.48e-05	0.00105703
DKFZP586I1420	7p14.3	0.190422	9.49e-05	0.00105703
CDPF1	22q13.31	-0.190421	9.49e-05	0.00105703
EIF4H	7q11.23	-0.190381	9.52e-05	0.00106013
SLAIN1	13q22.3	-0.19035	9.55e-05	0.00106195
ACP6	1q21.2	0.190348	9.55e-05	0.00106195
GEN1	2p24.2	0.190326	9.57e-05	0.00106344
SSH1	12q24.11	-0.190301	9.59e-05	0.00106514
KLRG1	12p13.31	-0.190283	9.61e-05	0.00106622
TNFSF14	19p13.3	-0.190185	9.69e-05	0.00107468
ZBED2	3q13.13	-0.190159	9.71e-05	0.00107646
CNPY4	7q22.1	-0.190139	9.73e-05	0.00107775
HPF1	4q33	-0.190088	9.77e-05	0.00108188
SLC2A1	1p34.2	0.189997	9.84e-05	0.0010898
C8ORF37	8q22.1	-0.189979	9.86e-05	0.00109092
HDGFL2	19p13.3	-0.18995	9.88e-05	0.00109302
RNASE4	14q11.2	0.189932	9.9e-05	0.00109416
FOXD1	5q13.2	0.189906	9.92e-05	0.00109602
CEP126	11q22.1	0.189841	9.98e-05	0.00110148
RNF41	12q13.3	-0.189809	0.000100054	0.00110397
DPP7	9q34.3	-0.189688	0.000101101	0.00111446
TANGO6	16q22.1	-0.189686	0.000101114	0.00111446
SNTB1	8q24.12	0.18964	0.000101515	0.00111827
MS4A4A	11q12.2	-0.189619	0.000101705	0.00111976
SPINK1	5q32	0.189547	0.000102332	0.00112605
CXCL10	4q21.1	-0.189534	0.000102451	0.00112673
RETREG1	5p15.1	0.189505	0.000102707	0.00112893
SPZ1	5q14.1	0.189495	0.000102794	0.00112928
IFT22	7q22.1	-0.189444	0.000103244	0.00113361
NANOS1	10q26.11	-0.189286	0.000104651	0.00114843
AIP	11q13.2	-0.189265	0.000104838	0.00114984
AARS	16q22.1	-0.189256	0.00010492	0.00114984
TH	11p15.5	0.189253	0.000104949	0.00114984
TADA3	3p25.3	-0.189233	0.000105133	0.00115097
ADORA2A	22q11.23	-0.189229	0.000105168	0.00115097
PAPOLA	14q32.2	0.189222	0.000105231	0.00115097
PDZK1IP1	1p33	0.189214	0.0001053	0.00115097
FAM126A	7p15.3	0.18921	0.000105338	0.00115097
LINC01558	6q27	0.189192	0.000105499	0.00115211
RPL3	22q13.1	-0.189161	0.00010578	0.00115452
IFRD1	7q31.1	0.189155	0.000105833	0.00115452
SYNGR1	22q13.1	-0.188988	0.000107358	0.00117052
GRIN2B	12p13.1	0.188955	0.000107666	0.00117324
CTAGE9	6q23.2	0.188947	0.00010774	0.00117342
PRSS12	4q26	0.188935	0.000107849	0.00117397
RBBP8NL	20q13.33	0.188916	0.000108021	0.00117522
RAB25	1q22	0.188908	0.0001081	0.00117545
PRKRIP1	7q22.1	-0.188893	0.000108239	0.00117632
FAM216A	12q24.11	-0.188853	0.000108607	0.00117922
ATP6V1E2	2p21|2p16-p12	-0.188852	0.000108622	0.00117922
PRSS1	7q34	0.188774	0.000109347	0.00118645
PPP2R2D	10q26.3	-0.188685	0.000110178	0.00119483
TPM3P9	19q13.42	0.188634	0.000110662	0.00119943
ADORA3	1p13.2	-0.1886	0.000110988	0.00120232
FADS6	17q25.1	0.188589	0.000111087	0.00120275
CFL2	14q13.1	-0.188568	0.000111287	0.00120427
CEBPA-DT	19q13.11	0.188527	0.000111685	0.00120793
PBOV1	6q23.3	0.188518	0.000111762	0.00120812
TRMT2A	22q11.21	-0.188474	0.000112191	0.00121211
FASTKD3	5p15.31	0.188462	0.000112299	0.00121247
SPRY4	5q31.3	0.188458	0.000112344	0.00121247
PAFAH2	1p36.11	0.188382	0.000113073	0.00121968
KIF3C	2p23.3	-0.188323	0.000113649	0.00122524
LINC02693	17p11.2	-0.188315	0.000113719	0.00122534
SULT1A2	16p11.2	0.188298	0.000113891	0.00122654
FAM174B	15q26.1	0.188247	0.000114381	0.00123116
FAHD2CP	2q11.2	-0.188225	0.000114597	0.00123284
HOXC12	12q13.13	0.188178	0.00011506	0.00123715
ARID3A	19p13.3	0.188101	0.000115815	0.00124461
MLLT1	19p13.3	-0.18808	0.000116029	0.00124625
RALGPS1	9q33.3	0.188047	0.000116348	0.00124901
LAMC2	1q25.3	0.187985	0.000116965	0.00125497
ATP6V0D2	8q21.3	0.18796	0.00011722	0.00125704
NCF1B	7q11.23	-0.187902	0.000117794	0.00126253
CENPJ	13q12.12-q12.13	0.187827	0.000118557	0.00127003
TAX1BP1	7p15.2	0.187805	0.000118781	0.00127175
KRTAP5-AS1	11p15.5	0.187789	0.000118936	0.00127274
SLC38A11	2q24.3	0.187722	0.000119618	0.00127936
MUC5B	11p15.5	0.187658	0.000120274	0.0012857
GTF2F2	13q14.12-q14.13	0.187649	0.000120367	0.0012857
RPL4	15q22.31	-0.187645	0.000120401	0.0012857
ELK4	1q32.1	-0.187634	0.000120522	0.00128631
BCL6	3q27.3	-0.187562	0.000121257	0.00129348
VAV1	19p13.3	-0.18752	0.000121689	0.0012974
TK2	16q21	-0.187505	0.000121849	0.00129842
TST	22q12.3	0.187462	0.000122293	0.00130247
APLP1	19q13.12	-0.187404	0.000122901	0.00130824
TGFB1	19q13.2	-0.187398	0.000122965	0.00130825
CES2	16q22.1	0.18736	0.000123355	0.00131171
AKAP1	17q22	0.187267	0.000124336	0.00132143
FUT11	10q22.2	-0.187255	0.000124465	0.00132212
CCL8	17q12	-0.187239	0.000124629	0.00132316
GPX4	19p13.3	-0.187216	0.000124873	0.00132506
LRRC4C	11p12	-0.187196	0.000125087	0.00132664
PRDX3	10q26.11	-0.187183	0.000125232	0.00132748
CCN6	6q21	0.187146	0.000125624	0.00133093
TC2N	14q32.12	0.18704	0.000126756	0.00134222
REPS1	6q24.1	0.187015	0.000127022	0.00134433
KLF4	9q31.2	0.187007	0.000127109	0.00134455
CARD14	17q25.3	0.187	0.000127192	0.00134456
AK9	6q21	0.186995	0.000127243	0.00134456
PLEKHO2	15q22.31	-0.186953	0.000127698	0.00134867
SIRPG	20p13	-0.186905	0.000128217	0.00135344
NLGN2	17p13.1	-0.18689	0.000128378	0.00135443
IPMK	10q21.1	0.186777	0.000129619	0.00136681
SH3D19	4q31.3	0.186741	0.000130014	0.00137
ELK1	Xp11.23	-0.186733	0.000130099	0.00137
CD33	19q13.41	-0.186731	0.000130125	0.00137
SLC10A7	4q31.22	0.18667	0.000130789	0.00137628
MLXIPL	7q11.23	0.186661	0.000130891	0.00137664
ABI2	2q33.2	-0.186521	0.000132452	0.00139233
PVR	19q13.31	0.186506	0.000132625	0.00139342
CAMKV	3p21.31	0.186498	0.000132711	0.0013936
DEPDC7	11p13	0.186348	0.00013441	0.00141071
POU3F1	1p34.3	-0.186316	0.000134773	0.00141379
PSMC5	17q23.3	-0.186287	0.000135102	0.00141651
SLC12A3	16q13	-0.186258	0.000135434	0.00141925
SEMA4C	2q11.2	-0.186251	0.000135513	0.00141934
ZNF764	16p11.2	-0.186236	0.000135682	0.00141978
PF4V1	4q13.3	0.18623	0.000135751	0.00141978
COBL	7p12.1	0.186229	0.000135765	0.00141978
ABRAXAS1	4q21.23	-0.186201	0.000136087	0.00142241
ZDHHC7	16q24.1	-0.18616	0.000136555	0.00142656
GNE	9p13.3	0.186075	0.000137539	0.00143611
TRPV2	17p11.2	-0.186065	0.00013766	0.00143615
TMEM140	7q33	-0.186062	0.000137686	0.00143615
ANKRD34A	1q21.1	-0.186037	0.000137983	0.0014385
PDE6G	17q25.3	-0.186022	0.000138161	0.00143962
TSG101	11p15.1	0.185967	0.000138794	0.00144548
METTL14	4q26	-0.185961	0.000138869	0.00144551
IFNGR1	6q23.3	0.185946	0.000139048	0.00144663
DHRS13	17q11.2	-0.185921	0.00013934	0.00144892
PLEKHA7	11p15.2-p15.1	0.185897	0.000139618	0.00145107
EFNA1	1q22	0.185848	0.000140194	0.00145597
CD55	1q32.2	0.185845	0.000140234	0.00145597
RAB33A	Xq26.1	-0.185821	0.000140524	0.00145824
GATA3	10p14	-0.185783	0.000140968	0.0014621
IL10RA	11q23.3	-0.185724	0.000141672	0.00146864
SLC25A6	Xp22.33 and Yp11.2	-0.185703	0.000141919	0.00147044
DLG3	Xq13.1	0.185666	0.000142371	0.00147366
F8	Xq28	-0.185665	0.000142383	0.00147366
ANXA2P2	9p13.3	0.185659	0.000142448	0.00147366
HLA-DRB1	6p21.32	-0.185645	0.000142613	0.00147462
FTO	16q12.2	-0.1855	0.000144365	0.00149197
SIGLEC11	19q13.33	-0.18542	0.000145344	0.00150132
AMDHD2	16p13.3	-0.185357	0.000146115	0.00150821
SUFU	10q24.32	-0.185353	0.00014616	0.00150821
BPGM	7q33	-0.185339	0.000146336	0.00150925
ABCA3	16p13.3	-0.185331	0.000146431	0.00150946
CARD10	22q13.1	0.185323	0.000146532	0.00150974
NME3	16p13.3	-0.185261	0.000147297	0.00151665
PHC1	12p13.31	-0.185257	0.000147353	0.00151665
GRAMD2B	5q23.2	0.185242	0.000147539	0.00151779
TMEM129	4p16.3	-0.18518	0.000148311	0.00152495
SAA2	11p15.1	0.18513	0.000148936	0.00153061
TDGF1	3p21.31	0.185059	0.000149816	0.00153886
ACTL8	1p36.13	0.185012	0.000150408	0.00154416
NEPRO	3q13.2	-0.184953	0.000151165	0.00155114
IMMP2L	7q31.1	-0.184931	0.00015144	0.00155313
CTNND1	11q12.1	0.184925	0.000151512	0.00155313
PAK1	11q13.5-q14.1	0.184916	0.000151634	0.00155359
CEACAM16	19q13.31-q13.32	0.184872	0.000152193	0.00155854
MECR	1p35.3	-0.184759	0.000153635	0.0015725
KCNJ5	11q24.3	-0.184746	0.000153813	0.00157353
GLYCTK	3p21.2	0.184735	0.000153953	0.00157416
HTRA1	10q26.13	-0.184687	0.000154571	0.00157969
ZNRF2	7p14.3	0.184635	0.000155239	0.00158498
ZMAT5	22q12.2	-0.184623	0.0001554	0.00158498
NUMBL	19q13.2	-0.184615	0.000155505	0.00158498
GABRA2	4p12	0.184614	0.000155513	0.00158498
AMIGO2	12q13.11	0.184612	0.000155546	0.00158498
COPRS	17q11.2	-0.184611	0.000155559	0.00158498
TTI2	8p12	-0.184603	0.000155664	0.00158525
SSTR5	16p13.3	0.18459	0.000155838	0.00158555
EGLN1	1q42.2	-0.184587	0.000155873	0.00158555
MS4A12	11q12.2	0.184583	0.000155929	0.00158555
MBTPS1	16q23.3-q24.1	-0.184534	0.000156567	0.00159124
LGALS1	22q13.1	-0.184512	0.000156857	0.00159339
DEF6	6p21.31	-0.184424	0.00015801	0.00160429
LEO1	15q21.2	0.184324	0.000159344	0.00161703
CD4	12p13.31	-0.184308	0.000159558	0.00161838
LAT	16p11.2	-0.184264	0.000160137	0.00162344
ARMC7	17q25.1	-0.184251	0.000160321	0.00162423
ENTPD6	20p11.21	0.184247	0.000160375	0.00162423
HOXA1	7p15.2	0.184197	0.000161045	0.0016302
APLN	Xq26.1	0.184179	0.000161283	0.00163134
[truncated: 18,226 more rows]
